# Supplementary material for: Targeted sequencing identifies genetic polymorphisms of flavin‐containing monooxygenase genes contributing to susceptibility of nicotine dependence in European American and African American
Source: Brain Behav. 2017 Mar 15;7(4):e00651. doi: 10.1002/brb3.651 (PMC5390834; doi:10.1002/brb3.651)
Supplement: Supplementary file 2 [file BRB3-7-e00651-s002.xlsx]

## Sheet: Supplemental Table S1
VAR	CHR	START	END	REF	ALT	REGION	GENE	FUNC	AAChange	MAF
rs10912675	1	171227216	171227216	T	C	exonic	FMO1	nonsynonymous SNV	FMO1:NM_001282692:exon1:c.T2C:p.M1T	0.3008
rs116190964	1	171251367	171251367	C	T	exonic	FMO1	nonsynonymous SNV	FMO1:NM_001282692:exon6:c.C1090T:p.H364Y,FMO1:NM_001282694:exon6:c.C889T:p.H297Y,FMO1:NM_001282693:exon7:c.C1078T:p.H360Y,FMO1:NM_002021:exon7:c.C1078T:p.H360Y	0.003242
rs12072582	1	171076888	171076888	G	C	exonic	FMO3	nonsynonymous SNV	FMO3:NM_001002294:exon4:c.G394C:p.D132H,FMO3:NM_006894:exon4:c.G394C:p.D132H	0.03963
rs141117096	1	171085368	171085368	A	G	exonic	FMO3	nonsynonymous SNV	FMO3:NM_001002294:exon8:c.A1204G:p.M402V,FMO3:NM_006894:exon8:c.A1204G:p.M402V	0.0006983
rs141280604	1	171085386	171085386	G	T	exonic	FMO3	nonsynonymous SNV	FMO3:NM_001002294:exon8:c.G1222T:p.D408Y,FMO3:NM_006894:exon8:c.G1222T:p.D408Y	0.0003492
rs143406401	1	171077292	171077292	G	A	exonic	FMO3	nonsynonymous SNV	FMO3:NM_001002294:exon5:c.G557A:p.R186H,FMO3:NM_006894:exon5:c.G557A:p.R186H	0.001441
rs144681333	1	171251421	171251421	A	T	exonic	FMO1	nonsynonymous SNV	FMO1:NM_001282692:exon6:c.A1144T:p.M382L,FMO1:NM_001282694:exon6:c.A943T:p.M315L,FMO1:NM_001282693:exon7:c.A1132T:p.M378L,FMO1:NM_002021:exon7:c.A1132T:p.M378L	0.0003492
rs144863324	1	171254382	171254382	T	C	exonic	FMO1	nonsynonymous SNV	FMO1:NM_001282692:exon8:c.T1310C:p.I437T,FMO1:NM_001282694:exon8:c.T1109C:p.I370T,FMO1:NM_001282693:exon9:c.T1298C:p.I433T,FMO1:NM_002021:exon9:c.T1298C:p.I433T	0.0003602
rs145415338	1	171251347	171251347	A	G	exonic	FMO1	nonsynonymous SNV	FMO1:NM_001282692:exon6:c.A1070G:p.Y357C,FMO1:NM_001282694:exon6:c.A869G:p.Y290C,FMO1:NM_001282693:exon7:c.A1058G:p.Y353C,FMO1:NM_002021:exon7:c.A1058G:p.Y353C	0.002522
rs147245760	1	171086265	171086265	A	T	exonic	FMO3	nonsynonymous SNV	FMO3:NM_001002294:exon9:c.A1282T:p.T428S,FMO3:NM_006894:exon9:c.A1282T:p.T428S	0.0003492
rs148980563	1	171250000	171250000	T	C	exonic	FMO1	nonsynonymous SNV	FMO1:NM_001282692:exon5:c.T715C:p.F239L,FMO1:NM_001282694:exon5:c.T514C:p.F172L,FMO1:NM_001282693:exon6:c.T703C:p.F235L,FMO1:NM_002021:exon6:c.T703C:p.F235L	0.003963
rs149030329	1	171251278	171251278	G	A	exonic	FMO1	nonsynonymous SNV	FMO1:NM_001282692:exon6:c.G1001A:p.G334E,FMO1:NM_001282694:exon6:c.G800A:p.G267E,FMO1:NM_001282693:exon7:c.G989A:p.G330E,FMO1:NM_002021:exon7:c.G989A:p.G330E	0.001441
rs150268968	1	171250049	171250049	T	C	exonic	FMO1	nonsynonymous SNV	FMO1:NM_001282692:exon5:c.T764C:p.I255T,FMO1:NM_001282694:exon5:c.T563C:p.I188T,FMO1:NM_001282693:exon6:c.T752C:p.I251T,FMO1:NM_002021:exon6:c.T752C:p.I251T	0.003602
rs150935235	1	171254471	171254471	G	A	exonic	FMO1	nonsynonymous SNV	FMO1:NM_001282692:exon8:c.G1399A:p.V467I,FMO1:NM_001282694:exon8:c.G1198A:p.V400I,FMO1:NM_001282693:exon9:c.G1387A:p.V463I,FMO1:NM_002021:exon9:c.G1387A:p.V463I	0.0007205
rs16864314	1	171251196	171251196	A	G	exonic	FMO1	nonsynonymous SNV	FMO1:NM_001282692:exon6:c.A919G:p.I307V,FMO1:NM_001282694:exon6:c.A718G:p.I240V,FMO1:NM_001282693:exon7:c.A907G:p.I303V,FMO1:NM_002021:exon7:c.A907G:p.I303V	0.147
rs1736557	1	171080080	171080080	G	A	exonic	FMO3	nonsynonymous SNV	FMO3:NM_001002294:exon6:c.G769A:p.V257M,FMO3:NM_006894:exon6:c.G769A:p.V257M	0.02846
rs182525482	1	171227237	171227237	G	A	exonic	FMO1	nonsynonymous SNV	FMO1:NM_001282692:exon1:c.G23A:p.R8Q,FMO1:NM_001282693:exon2:c.G11A:p.R4Q,FMO1:NM_001282694:exon2:c.G11A:p.R4Q,FMO1:NM_002021:exon2:c.G11A:p.R4Q	0.0003492
rs200985584	1	171085414	171085414	G	A	exonic	FMO3	nonsynonymous SNV	FMO3:NM_001002294:exon8:c.G1250A:p.R417H,FMO3:NM_006894:exon8:c.G1250A:p.R417H	0.002161
rs201784982	1	171247877	171247877	C	T	exonic	FMO1	nonsynonymous SNV	FMO1:NM_001282692:exon4:c.C506T:p.A169V,FMO1:NM_001282694:exon4:c.C305T:p.A102V,FMO1:NM_001282693:exon5:c.C494T:p.A165V,FMO1:NM_002021:exon5:c.C494T:p.A165V	0.0003492
rs2066530	1	171083149	171083149	T	C	exonic	FMO3	nonsynonymous SNV	FMO3:NM_001002294:exon7:c.T830C:p.V277A,FMO3:NM_006894:exon7:c.T830C:p.V277A	0.05259
rs2066532	1	171083403	171083403	G	C	exonic	FMO3	nonsynonymous SNV	FMO3:NM_001002294:exon7:c.G1084C:p.E362Q,FMO3:NM_006894:exon7:c.G1084C:p.E362Q	0.01513
rs2266782	1	171076966	171076966	G	A	exonic	FMO3	nonsynonymous SNV	FMO3:NM_001002294:exon4:c.G472A:p.E158K,FMO3:NM_006894:exon4:c.G472A:p.E158K	0.4697
rs28360397	1	171244541	171244541	G	T	exonic	FMO1	nonsynonymous SNV	FMO1:NM_001282692:exon3:c.G390T:p.E130D,FMO1:NM_001282694:exon3:c.G189T:p.E63D,FMO1:NM_001282693:exon4:c.G378T:p.E126D,FMO1:NM_002021:exon4:c.G378T:p.E126D	0.0003602
rs28360418	1	171251197	171251197	T	C	exonic	FMO1	nonsynonymous SNV	FMO1:NM_001282692:exon6:c.T920C:p.I307T,FMO1:NM_001282694:exon6:c.T719C:p.I240T,FMO1:NM_001282693:exon7:c.T908C:p.I303T,FMO1:NM_002021:exon7:c.T908C:p.I303T	0.01549
rs28360420	1	171251268	171251268	T	C	exonic	FMO1	nonsynonymous SNV	FMO1:NM_001282692:exon6:c.T991C:p.F331L,FMO1:NM_001282694:exon6:c.T790C:p.F264L,FMO1:NM_001282693:exon7:c.T979C:p.F327L,FMO1:NM_002021:exon7:c.T979C:p.F327L	0.02125
rs28360421	1	171251407	171251407	A	G	exonic	FMO1	nonsynonymous SNV	FMO1:NM_001282692:exon6:c.A1130G:p.K377R,FMO1:NM_001282694:exon6:c.A929G:p.K310R,FMO1:NM_001282693:exon7:c.A1118G:p.K373R,FMO1:NM_002021:exon7:c.A1118G:p.K373R	0.04647
rs28363581	1	171083398	171083398	T	C	exonic	FMO3	nonsynonymous SNV	FMO3:NM_001002294:exon7:c.T1079C:p.L360P,FMO3:NM_006894:exon7:c.T1079C:p.L360P	0.004683
rs56841822	1	171236840	171236840	C	G	exonic	FMO1	nonsynonymous SNV	FMO1:NM_001282692:exon2:c.C303G:p.H101Q,FMO1:NM_001282693:exon3:c.C291G:p.H97Q,FMO1:NM_002021:exon3:c.C291G:p.H97Q	0.01441
rs60306057	1	171086488	171086488	T	G	exonic	FMO3	nonsynonymous SNV	FMO3:NM_001002294:exon9:c.T1505G:p.V502G,FMO3:NM_006894:exon9:c.T1505G:p.V502G	0.0007205
rs60639054	1	171254588	171254588	C	T	exonic	FMO1	stopgain	FMO1:NM_001282692:exon8:c.C1516T:p.R506X,FMO1:NM_001282694:exon8:c.C1315T:p.R439X,FMO1:NM_001282693:exon9:c.C1504T:p.R502X,FMO1:NM_002021:exon9:c.C1504T:p.R502X	0.01189
rs61008738	1	171086461	171086461	C	T	exonic	FMO3	nonsynonymous SNV	FMO3:NM_001002294:exon9:c.C1478T:p.S493L,FMO3:NM_006894:exon9:c.C1478T:p.S493L	0.003602
rs61753344	1	171083232	171083232	G	T	exonic	FMO3	stopgain	FMO3:NM_001002294:exon7:c.G913T:p.E305X,FMO3:NM_006894:exon7:c.G913T:p.E305X	0.0003602
rs72549326	1	171076952	171076952	C	T	exonic	FMO3	nonsynonymous SNV	FMO3:NM_001002294:exon4:c.C458T:p.P153L,FMO3:NM_006894:exon4:c.C458T:p.P153L	0.0007205
rs72549334	1	171086457	171086457	C	T	exonic	FMO3	nonsynonymous SNV	FMO3:NM_001002294:exon9:c.C1474T:p.R492W,FMO3:NM_006894:exon9:c.C1474T:p.R492W	0.0003492
rs75904274	1	171077274	171077274	G	T	exonic	FMO3	nonsynonymous SNV	FMO3:NM_001002294:exon5:c.G539T:p.G180V,FMO3:NM_006894:exon5:c.G539T:p.G180V	0.003602
var_chr1_171061858	1	171061858	171061858	G	T	exonic	FMO3	nonsynonymous SNV	FMO3:NM_001002294:exon2:c.G59T:p.S20I,FMO3:NM_006894:exon2:c.G59T:p.S20I	0.0003602
var_chr1_171072948	1	171072948	171072948	C	T	exonic	FMO3	nonsynonymous SNV	FMO3:NM_001002294:exon3:c.C155T:p.A52V,FMO3:NM_006894:exon3:c.C155T:p.A52V	0.0003492
var_chr1_171073098	1	171073098	171073098	A	T	exonic	FMO3	nonsynonymous SNV	FMO3:NM_001002294:exon3:c.A305T:p.K102M,FMO3:NM_006894:exon3:c.A305T:p.K102M	0.0003492
var_chr1_171073112	1	171073112	171073112	A	G	exonic	FMO3	nonsynonymous SNV	FMO3:NM_001002294:exon3:c.A319G:p.K107E,FMO3:NM_006894:exon3:c.A319G:p.K107E	0.0003602
var_chr1_171076924	1	171076924	171076924	A	G	exonic	FMO3	nonsynonymous SNV	FMO3:NM_001002294:exon4:c.A430G:p.M144V,FMO3:NM_006894:exon4:c.A430G:p.M144V	0.0003492
var_chr1_171076972	1	171076972	171076972	T	C	exonic	FMO3	nonsynonymous SNV	FMO3:NM_001002294:exon4:c.T478C:p.F160L,FMO3:NM_006894:exon4:c.T478C:p.F160L	0.0003602
var_chr1_171079978	1	171079978	171079978	C	T	exonic	FMO3	nonsynonymous SNV	FMO3:NM_001002294:exon6:c.C667T:p.R223W,FMO3:NM_006894:exon6:c.C667T:p.R223W	0.0003492
var_chr1_171080024	1	171080024	171080024	G	A	exonic	FMO3	nonsynonymous SNV	FMO3:NM_001002294:exon6:c.G713A:p.R238Q,FMO3:NM_006894:exon6:c.G713A:p.R238Q	0.0003602
var_chr1_171080078	1	171080078	171080078	A	T	exonic	FMO3	nonsynonymous SNV	FMO3:NM_001002294:exon6:c.A767T:p.Y256F,FMO3:NM_006894:exon6:c.A767T:p.Y256F	0.0003492
var_chr1_171083184	1	171083184	171083184	C	T	exonic	FMO3	nonsynonymous SNV	FMO3:NM_001002294:exon7:c.C865T:p.P289S,FMO3:NM_006894:exon7:c.C865T:p.P289S	0.0003602
var_chr1_171083208	1	171083208	171083208	G	T	exonic	FMO3	nonsynonymous SNV	FMO3:NM_001002294:exon7:c.G889T:p.V297L,FMO3:NM_006894:exon7:c.G889T:p.V297L	0.0006983
var_chr1_171086240	1	171086240	171086240	G	A	exonic	FMO3	stopgain	FMO3:NM_001002294:exon9:c.G1257A:p.W419X,FMO3:NM_006894:exon9:c.G1257A:p.W419X	0.0003602
var_chr1_171086397	1	171086397	171086397	A	G	exonic	FMO3	nonsynonymous SNV	FMO3:NM_001002294:exon9:c.A1414G:p.R472G,FMO3:NM_006894:exon9:c.A1414G:p.R472G	0.0003492
var_chr1_171086487	1	171086487	171086487	G	T	exonic	FMO3	nonsynonymous SNV	FMO3:NM_001002294:exon9:c.G1504T:p.V502F,FMO3:NM_006894:exon9:c.G1504T:p.V502F	0.0003492
var_chr1_171227303	1	171227303	171227303	T	C	exonic	FMO1	nonsynonymous SNV	FMO1:NM_001282692:exon1:c.T89C:p.L30P,FMO1:NM_001282693:exon2:c.T77C:p.L26P,FMO1:NM_001282694:exon2:c.T77C:p.L26P,FMO1:NM_002021:exon2:c.T77C:p.L26P	0.0003492
var_chr1_171236694	1	171236694	171236694	G	A	exonic	FMO1	nonsynonymous SNV	FMO1:NM_001282692:exon2:c.G157A:p.E53K,FMO1:NM_001282693:exon3:c.G145A:p.E49K,FMO1:NM_002021:exon3:c.G145A:p.E49K	0.0003492
var_chr1_171244524_indel	1	171244525	171244526	TC	-	exonic	FMO1	frameshift deletion	FMO1:NM_001282692:exon3:c.374_375del:p.V125fs,FMO1:NM_001282694:exon3:c.173_174del:p.V58fs,FMO1:NM_001282693:exon4:c.362_363del:p.V121fs,FMO1:NM_002021:exon4:c.362_363del:p.V121fs	0.0003602
var_chr1_171244528	1	171244528	171244528	C	G	exonic	FMO1	nonsynonymous SNV	FMO1:NM_001282692:exon3:c.C377G:p.S126C,FMO1:NM_001282694:exon3:c.C176G:p.S59C,FMO1:NM_001282693:exon4:c.C365G:p.S122C,FMO1:NM_002021:exon4:c.C365G:p.S122C	0.0003602
var_chr1_171247876	1	171247876	171247876	G	A	exonic	FMO1	nonsynonymous SNV	FMO1:NM_001282692:exon4:c.G505A:p.A169T,FMO1:NM_001282694:exon4:c.G304A:p.A102T,FMO1:NM_001282693:exon5:c.G493A:p.A165T,FMO1:NM_002021:exon5:c.G493A:p.A165T	0.0003602
var_chr1_171250091	1	171250091	171250091	A	G	exonic	FMO1	nonsynonymous SNV	FMO1:NM_001282692:exon5:c.A806G:p.N269S,FMO1:NM_001282694:exon5:c.A605G:p.N202S,FMO1:NM_001282693:exon6:c.A794G:p.N265S,FMO1:NM_002021:exon6:c.A794G:p.N265S	0.0003492
var_chr1_171251149	1	171251149	171251149	A	G	exonic	FMO1	nonsynonymous SNV	FMO1:NM_001282692:exon6:c.A872G:p.E291G,FMO1:NM_001282694:exon6:c.A671G:p.E224G,FMO1:NM_001282693:exon7:c.A860G:p.E287G,FMO1:NM_002021:exon7:c.A860G:p.E287G	0.0003602
var_chr1_171251175	1	171251175	171251175	A	G	exonic	FMO1	nonsynonymous SNV	FMO1:NM_001282692:exon6:c.A898G:p.K300E,FMO1:NM_001282694:exon6:c.A697G:p.K233E,FMO1:NM_001282693:exon7:c.A886G:p.K296E,FMO1:NM_002021:exon7:c.A886G:p.K296E	0.0003492
var_chr1_171251202	1	171251202	171251202	G	T	exonic	FMO1	stopgain	FMO1:NM_001282692:exon6:c.G925T:p.E309X,FMO1:NM_001282694:exon6:c.G724T:p.E242X,FMO1:NM_001282693:exon7:c.G913T:p.E305X,FMO1:NM_002021:exon7:c.G913T:p.E305X	0.0003492
var_chr1_171254393	1	171254393	171254393	G	A	exonic	FMO1	nonsynonymous SNV	FMO1:NM_001282692:exon8:c.G1321A:p.D441N,FMO1:NM_001282694:exon8:c.G1120A:p.D374N,FMO1:NM_001282693:exon9:c.G1309A:p.D437N,FMO1:NM_002021:exon9:c.G1309A:p.D437N	0.0003602
var_chr1_171254414	1	171254414	171254414	A	G	exonic	FMO1	nonsynonymous SNV	FMO1:NM_001282692:exon8:c.A1342G:p.N448D,FMO1:NM_001282694:exon8:c.A1141G:p.N381D,FMO1:NM_001282693:exon9:c.A1330G:p.N444D,FMO1:NM_002021:exon9:c.A1330G:p.N444D	0.0003602
var_chr1_171254433_indel	1	171254434	171254436	CTC	-	exonic	FMO1	nonframeshift deletion	FMO1:NM_001282692:exon8:c.1362_1364del:p.454_455del,FMO1:NM_001282694:exon8:c.1161_1163del:p.387_388del,FMO1:NM_001282693:exon9:c.1350_1352del:p.450_451del,FMO1:NM_002021:exon9:c.1350_1352del:p.450_451del	0.0007205
var_chr1_171254572	1	171254572	171254572	C	G	exonic	FMO1	nonsynonymous SNV	FMO1:NM_001282692:exon8:c.C1500G:p.F500L,FMO1:NM_001282694:exon8:c.C1299G:p.F433L,FMO1:NM_001282693:exon9:c.C1488G:p.F496L,FMO1:NM_002021:exon9:c.C1488G:p.F496L	0.0003492
var_chr1_171254576	1	171254576	171254576	G	C	exonic	FMO1	nonsynonymous SNV	FMO1:NM_001282692:exon8:c.G1504C:p.V502L,FMO1:NM_001282694:exon8:c.G1303C:p.V435L,FMO1:NM_001282693:exon9:c.G1492C:p.V498L,FMO1:NM_002021:exon9:c.G1492C:p.V498L	0.0006983
var_chr1_171254630	1	171254630	171254630	A	G	exonic	FMO1	nonsynonymous SNV	FMO1:NM_001282692:exon8:c.A1558G:p.K520E,FMO1:NM_001282694:exon8:c.A1357G:p.K453E,FMO1:NM_001282693:exon9:c.A1546G:p.K516E,FMO1:NM_002021:exon9:c.A1546G:p.K516E	0.0003602

## Sheet: Supplemental Table S2
CHR	BP1	BP2	KB	NSNPS
1	171058838	171061387	2.55	7
1	171061990	171062248	0.259	3
1	171063590	171080485	16.896	33
1	171080615	171085677	5.063	14
1	171085914	171117905	31.992	57
1	171118026	171118208	0.183	2
1	171118840	171128038	9.199	29
1	171130539	171131048	0.51	3
1	171193908	171220626	26.719	48
1	171221021	171221177	0.157	2
1	171222141	171222380	0.24	2
1	171226034	171226714	0.681	4
1	171227216	171229584	2.369	5
1	171231630	171232446	0.817	6
1	171234851	171235088	0.238	2
1	171235742	171249094	13.353	13
1	171249643	171250044	0.402	2
1	171251196	171269272	18.077	30

## Sheet: Supplemental Table S3
CHR	BP1	BP2	KB	NSNPS
1	171056691	171060732	4.042	11
1	171061387	171118026	56.64	112
1	171118453	171131048	12.596	35
1	171188230	171218366	30.137	38
1	171218696	171221177	2.482	7
1	171226034	171299015	72.982	59

## Sheet: Supplemental Table S4
CHR	SNP	BP	A1	MAF	HWE	OR	STAT	P
1	rs6608461	171056691	G	0.4473	0.04867	0.901	-1.389	0.1649
1	rs72637246	171057200	C	0.06739	0.4163	0.7769	-1.623	0.1046
1	rs66501104_indel	171057593	G	0.4476	0.0486	0.8935	-1.5	0.1336
1	rs1736554	171058194	A	0.06041	0.4765	1.212	1.186	0.2355
1	rs17564210	171058236	C	0.07682	0.7894	0.9889	-0.07797	0.9379
1	rs3754487	171058251	T	0.1802	0.4925	1.25	2.243	0.02491
1	rs28363515	171058838	C	0.06739	0.4163	0.7769	-1.623	0.1046
1	rs12404183	171058946	C	0.06739	0.4163	0.7769	-1.623	0.1046
1	rs12404218	171059257	A	0.06739	0.4163	0.7769	-1.623	0.1046
1	rs3754491	171059623	C	0.06739	0.4163	0.7769	-1.623	0.1046
1	rs35525949_indel	171060732	T	0.4564	0.09525	0.9154	-1.177	0.2391
1	rs7880204	171060821	T	0.2748	0.5143	0.9231	-0.9438	0.3453
1	rs113729962	171061387	A	0.1939	0.5264	1.148	1.45	0.147
1	rs2064074	171061990	G	0.4731	0.7617	1.052	0.6765	0.4987
1	rs1736566	171062194	G	0.07297	1	1.126	0.7885	0.4304
1	rs2064075	171062248	C	0.22	0.272	0.9848	-0.1695	0.8654
1	rs28745584	171063551	T	0.06184	0.7606	0.8674	-0.8901	0.3734
1	rs28745585	171063590	T	0.1917	0.441	1.174	1.64	0.101
1	rs28363527	171064704	G	0.22	0.272	0.9848	-0.1695	0.8654
1	rs67727346	171068882	T	0.4742	0.7046	1.058	0.7419	0.4581
1	rs1920137	171069157	C	0.4738	0.7617	1.057	0.7301	0.4653
1	rs12076145	171069959	G	0.4735	0.8201	1.05	0.646	0.5183
1	rs74319242	171070176	T	0.06809	1	1.244	1.435	0.1512
1	rs12404455	171070472	T	0.1917	0.4413	1.165	1.564	0.1178
1	rs72712649	171071482	A	0.1917	0.4413	1.165	1.564	0.1178
1	rs12072547	171071543	A	0.2818	0.5187	0.9465	-0.6508	0.5152
1	rs10911192	171071883	C	0.4742	0.8201	1.057	0.7279	0.4667
1	rs12072717	171071974	C	0.2818	0.5187	0.9465	-0.6508	0.5152
1	rs12403297	171072236	A	0.1917	0.4413	1.165	1.564	0.1178
1	rs10911238	171072608	T	0.2203	0.3229	0.9804	-0.2196	0.8262
1	rs28363536	171072862	T	0.1917	0.4413	1.165	1.564	0.1178
1	rs28363537	171073252	A	0.1917	0.4413	1.165	1.564	0.1178
1	rs34063190_indel	171075140	C	0.06285	1	0.835	-1.142	0.2533
1	rs10797877	171075556	T	0.4738	0.7617	1.06	0.7693	0.4417
1	rs10797878	171075576	C	0.2814	0.5172	0.9503	-0.6039	0.5459
1	rs1080197	171075997	C	0.1917	0.4413	1.165	1.564	0.1178
1	rs28363545	171076740	C	0.0618	0.7606	0.8658	-0.9016	0.3673
1	rs1800822	171076935	T	0.0618	0.7606	0.8658	-0.9016	0.3673
1	rs2266782	171076966	A	0.4117	0.6377	1.086	1.081	0.2796
1	rs143661234_indel	171077038	G	0.0618	0.7606	0.8658	-0.9016	0.3673
1	rs2066529	171077165	A	0.1917	0.4413	1.165	1.564	0.1178
1	rs1920149	171077198	A	0.4742	0.8201	1.058	0.7411	0.4587
1	rs2066534	171077372	G	0.2203	0.3229	0.9804	-0.2196	0.8262
1	rs28363550_indel	171077502	T	0.1917	0.4413	1.165	1.564	0.1178
1	rs10797894	171077782	C	0.2203	0.3229	0.9804	-0.2196	0.8262
1	rs1736556	171078569	C	0.4525	0.08107	0.9216	-1.086	0.2773
1	rs16864042	171079005	T	0.4117	0.6377	1.086	1.081	0.2796
1	rs2235192	171079549	A	0.2538	0.4276	0.9746	-0.2958	0.7673
1	rs1736557	171080080	A	0.07297	1	1.15	0.9279	0.3535
1	rs2075992	171080485	C	0.4536	0.08104	0.9195	-1.117	0.2639
1	rs7061710	171080615	C	0.22	0.7332	1.113	1.164	0.2443
1	rs28363571	171081143	A	0.1913	0.4413	1.161	1.53	0.126
1	rs909529	171082896	T	0.05866	1	0.9169	-0.5317	0.595
1	rs909530	171083174	T	0.251	0.257	1.11	1.174	0.2402
1	rs909531	171083537	C	0.1924	0.373	1.169	1.602	0.1092
1	rs909532	171083714	T	0.05866	1	0.9169	-0.5317	0.595
1	rs12405599	171084149	T	0.1917	0.373	1.156	1.484	0.1378
1	rs2236872	171084161	A	0.251	0.257	1.11	1.174	0.2402
1	rs12406572	171084242	A	0.1924	0.373	1.169	1.602	0.1092
1	rs2236873	171084712	T	0.251	0.257	1.11	1.174	0.2402
1	rs2066528_indel	171085314	AT	0.2503	0.257	1.1	1.07	0.2846
1	rs1736559	171085646	T	0.07332	1	1.135	0.8441	0.3986
1	rs17564980	171085677	T	0.1913	0.373	1.149	1.426	0.1539
1	rs12080672	171087715	A	0.06006	1	0.9782	-0.1373	0.8908
1	rs143047026_indel	171088193	TATATAG	0.05133	0.1593	0.7908	-1.323	0.1858
1	rs4607926	171088413	G	0.2182	0.2698	0.972	-0.314	0.7535
1	rs9970392	171088658	T	0.05936	1	0.9472	-0.3339	0.7385
1	rs56677244_indel	171088773	A	0.463	0.4057	0.9296	-0.9633	0.3354
1	rs10911641	171088854	G	0.2182	0.2698	0.972	-0.314	0.7535
1	rs11809504	171090220	T	0.1913	0.6079	1.161	1.53	0.126
1	rs57659324_indel	171090566	TA	0.05901	1	0.9581	-0.263	0.7926
1	rs742057	171090984	T	0.05901	1	0.9575	-0.2667	0.7897
1	rs1795240	171091875	A	0.4626	0.3256	0.9154	-1.169	0.2423
1	rs71299456_indel	171093611	AC	0.2538	0.4265	0.9978	-0.02505	0.98
1	rs72712658	171096700	C	0.1913	0.6079	1.161	1.53	0.126
1	rs4916390	171097561	T	0.4679	1	1.071	0.905	0.3655
1	rs143086855_indel	171097623	AG	0.2259	0.2638	1.148	1.506	0.1321
1	rs1920153	171098268	G	0.2259	0.2638	1.148	1.506	0.1321
1	rs1114954	171098893	T	0.4413	0.4001	0.9827	-0.2296	0.8184
1	rs7879272	171100726	C	0.2172	0.2687	0.9859	-0.1561	0.876
1	rs71559535_indel	171100775	GA	0.2175	0.2687	0.9903	-0.1076	0.9143
1	rs10911791	171101482	G	0.2172	0.2687	0.9859	-0.1561	0.876
1	rs2064079	171102844	A	0.251	0.3539	1.11	1.173	0.2406
1	rs2064080	171103241	C	0.251	0.3539	1.11	1.173	0.2406
1	rs7882773	171103607	T	0.2168	0.2658	0.989	-0.1215	0.9033
1	rs7879505	171103644	T	0.2168	0.2658	0.989	-0.1215	0.9033
1	rs10911839	171104052	A	0.251	0.3539	1.11	1.173	0.2406
1	rs10911841	171104140	A	0.251	0.3539	1.11	1.173	0.2406
1	rs1920151	171104943	T	0.2263	0.3711	1.143	1.462	0.1436
1	rs17565336	171105089	G	0.1913	0.6079	1.161	1.53	0.126
1	rs150000357_indel	171105633	G	0.1913	0.6079	1.161	1.53	0.126
1	rs16864096	171105794	A	0.251	0.3539	1.11	1.173	0.2406
1	rs79106331	171106102	C	0.1913	0.6079	1.161	1.53	0.126
1	rs2281003	171106709	C	0.4682	1	1.073	0.9299	0.3524
1	rs7053382	171108416	A	0.2057	0.03474	1.022	0.2351	0.8141
1	rs2235193	171108836	T	0.251	0.3539	1.11	1.173	0.2406
1	rs1736564	171110055	T	0.4642	0.03366	0.9261	-1.034	0.3013
1	rs1920144	171110307	T	0.2507	0.4084	1.114	1.216	0.2241
1	rs2281006	171110869	T	0.2165	0.7301	1.116	1.18	0.2381
1	rs67209179_indel	171111051	C	0.2517	0.3692	0.9914	-0.09888	0.9212
1	rs2281007	171111351	A	0.1913	0.6079	1.162	1.542	0.1232
1	rs17565579	171111475	G	0.1913	0.6079	1.162	1.542	0.1232
1	rs1736565	171112490	C	0.4637	0.2567	0.9202	-1.102	0.2706
1	rs9663011	171112621	G	0.2175	0.3186	0.9804	-0.2182	0.8273
1	rs7054839	171113134	C	0.1917	0.6079	1.165	1.575	0.1152
1	rs2281008	171113952	T	0.1917	0.6079	1.165	1.575	0.1152
1	rs1795242	171115219	C	0.06634	1	1.124	0.7554	0.45
1	rs72712685	171115483	G	0.1913	0.6078	1.171	1.621	0.1051
1	rs11812044	171115567	A	0.1913	0.6079	1.162	1.542	0.1232
1	rs17565766	171116130	A	0.192	0.5246	1.154	1.472	0.141
1	rs17565793	171116267	C	0.1913	0.6079	1.162	1.542	0.1232
1	rs17623477	171116304	C	0.1913	0.6079	1.162	1.542	0.1232
1	rs1795243	171116404	C	0.464	0.2898	0.9172	-1.143	0.253
1	rs7051747	171116550	G	0.1913	0.6079	1.162	1.542	0.1232
1	rs7066454	171116603	T	0.1913	0.6079	1.162	1.542	0.1232
1	rs7063044	171116760	T	0.1913	0.6079	1.162	1.542	0.1232
1	rs6608452	171117113	T	0.192	0.5246	1.154	1.472	0.141
1	rs6608453	171117140	T	0.1917	0.6079	1.168	1.594	0.1109
1	rs6608454	171117170	C	0.1913	0.6079	1.162	1.542	0.1232
1	rs7879557	171117341	T	0.1906	0.6078	1.16	1.527	0.1268
1	rs7889807	171117497	T	0.1903	0.6984	1.166	1.578	0.1145
1	rs6608455	171117722	T	0.2182	0.272	0.9678	-0.3609	0.7181
1	rs17623598	171117905	A	0.161	0.8826	1.192	1.699	0.08931
1	rs17565990	171118026	A	0.162	0.7683	1.182	1.622	0.1048
1	rs34431675	171118208	A	0.2795	0.4579	0.9484	-0.6267	0.5308
1	rs59184216	171118453	G	0.1875	0.8983	1.116	1.127	0.26
1	rs2272797	171118840	A	0.1617	0.7683	1.178	1.586	0.1128
1	rs1795244	171119021	T	0.4923	0.1315	0.9363	-0.8764	0.3808
1	rs2272799	171119048	T	0.161	0.8826	1.192	1.699	0.08931
1	rs2272800	171119059	A	0.161	0.8826	1.192	1.699	0.08931
1	rs3817765	171119095	G	0.161	0.8826	1.192	1.699	0.08931
1	rs7885569	171119164	A	0.1617	0.7683	1.178	1.587	0.1126
1	rs1736567	171119200	G	0.492	0.152	0.9384	-0.8462	0.3974
1	rs140171970_indel	171119213	GT	0.1861	1	1.136	1.301	0.1932
1	rs17623833	171119712	A	0.1617	0.7683	1.178	1.586	0.1128
1	rs10489229	171119825	A	0.161	0.8826	1.192	1.699	0.08931
1	rs17566256	171119870	A	0.161	0.8826	1.192	1.699	0.08931
1	rs58374074	171119949	T	0.161	0.8826	1.192	1.699	0.08931
1	rs58044560	171119984	T	0.161	0.8826	1.192	1.699	0.08931
1	rs60781469_indel	171120043	CA	0.1606	0.4582	1.184	1.639	0.1013
1	rs57519348	171120099	A	0.1613	1	1.187	1.66	0.09701
1	rs57678907	171120102	T	0.1606	0.8826	1.186	1.646	0.09981
1	rs57147275	171120276	T	0.161	0.8826	1.192	1.699	0.08931
1	rs17640463	171120647	A	0.161	0.8826	1.192	1.699	0.08931
1	rs7889839	171121173	G	0.1617	0.7683	1.178	1.586	0.1128
1	rs7886938	171121268	A	0.1617	0.7683	1.178	1.587	0.1126
1	rs7887142	171121421	T	0.161	0.8826	1.192	1.699	0.08931
1	rs11406277_indel	171121571	TG	0.161	0.8826	1.192	1.699	0.08931
1	rs143994930_indel	171122175	CA	0.161	0.8826	1.192	1.699	0.08931
1	rs144048749_indel	171122229	GTA	0.1599	0.8816	1.186	1.642	0.1006
1	rs12754628	171122296	C	0.2186	0.272	0.9707	-0.3278	0.743
1	rs7881379	171127032	A	0.2235	0.3169	1.098	1.011	0.312
1	rs7885012	171127396	G	0.198	0.3881	1.146	1.415	0.1571
1	rs67522662	171127757	C	0.198	0.3881	1.146	1.415	0.1571
1	rs58365744	171128038	C	0.2231	0.3178	1.103	1.067	0.2861
1	rs61814301	171130236	A	0.07577	0.3018	0.8916	-0.7829	0.4337
1	rs16864125	171130346	A	0.1205	0.8642	0.8947	-0.948	0.3431
1	rs72714112	171130539	C	0.1205	0.8642	0.8947	-0.948	0.3431
1	rs56674917_indel	171130598	C	0.3258	0.1492	0.9219	-1.01	0.3126
1	rs7062865	171131048	T	0.1777	0.8971	1.004	0.03509	0.972
1	rs35547715_indel	171188230	A	0.1372	0.8859	0.7361	-2.752	0.005915
1	rs112495980_indel	171195319	A	0.08275	0.4643	0.9482	-0.3711	0.7106
1	rs10912616	171195958	A	0.08275	0.4643	0.9482	-0.3711	0.7106
1	rs12403890	171196138	T	0.08135	0.4641	0.9466	-0.3807	0.7034
1	rs3738813	171196613	G	0.4113	0.8767	0.9548	-0.5989	0.5492
1	rs2901514	171197032	A	0.4113	0.8767	0.9548	-0.5989	0.5492
1	rs57305992	171197914	C	0.08624	0.3474	0.9637	-0.2636	0.7921
1	rs12758241	171200369	C	0.141	1	0.7794	-2.258	0.02393
1	rs4916188	171201217	C	0.1358	0.8832	0.7636	-2.408	0.01606
1	rs72714167	171201547	A	0.08613	0.3396	0.9772	-0.1691	0.8657
1	rs16864216	171201695	C	0.08589	0.3474	0.9538	-0.3365	0.7365
1	rs61815421	171201752	T	0.0856	0.348	0.9632	-0.2667	0.7897
1	rs6425394	171201909	A	0.4501	0.8791	0.9528	-0.6304	0.5285
1	rs12072321	171202164	C	0.05028	0.2679	0.8027	-1.269	0.2045
1	rs2049922	171202927	A	0.4494	0.8791	0.9481	-0.6952	0.4869
1	rs4916269	171203728	A	0.286	0.6418	1.048	0.5466	0.5847
1	rs12067810	171203970	A	0.05028	0.2679	0.8027	-1.269	0.2045
1	rs58956470	171204400	T	0.05028	0.2679	0.8027	-1.269	0.2045
1	rs56233063	171204412	A	0.05028	0.2679	0.8027	-1.269	0.2045
1	rs78653431_indel	171204488	CA	0.1498	0.406	1.408	3.105	0.001903
1	rs12069067	171204581	A	0.4504	0.9394	0.9499	-0.6694	0.5032
1	rs56159716	171204594	G	0.05028	0.2679	0.8027	-1.269	0.2045
1	rs12405613	171204809	G	0.3719	0.8714	1.026	0.3203	0.7488
1	rs7516374	171204913	T	0.286	0.6418	1.048	0.5466	0.5847
1	rs138799990_indel	171204946	G	0.05028	0.2679	0.8027	-1.269	0.2045
1	rs7536822	171204963	A	0.4221	0.6997	0.9802	-0.2589	0.7958
1	rs7529080	171205078	C	0.4504	0.9394	0.9499	-0.6694	0.5032
1	rs111267973_indel	171212470	ACGATGAGTCAAT	0.4378	0.07778	0.9605	-0.5371	0.5912
1	rs12078953	171212646	T	0.449	0.8195	0.9515	-0.6486	0.5166
1	rs7531971	171212721	A	0.4214	0.6997	0.9753	-0.3245	0.7455
1	rs7545153	171212746	A	0.2818	0.6403	1.03	0.3439	0.7309
1	rs7551531	171214880	A	0.287	0.7816	1.034	0.3931	0.6943
1	rs7551934	171215242	C	0.07193	0.5689	0.9866	-0.08871	0.9293
1	rs2064078	171217181	A	0.4452	0.8789	0.9508	-0.6534	0.5135
1	rs17350523	171217445	T	0.3949	0.8132	0.9809	-0.2447	0.8067
1	rs12720462	171217691	A	0.08554	0.3474	0.9435	-0.4137	0.6791
1	rs4916191	171218287	A	0.4455	0.8789	0.954	-0.6109	0.5413
1	rs4916192	171218366	C	0.4494	0.9394	0.9548	-0.6035	0.5462
1	rs7527107	171218696	G	0.05377	0.2946	0.8479	-0.9812	0.3265
1	rs10553752_indel	171218715	A	0.05237	0.2799	0.8437	-0.9999	0.3173
1	rs28384819	171218925	C	0.1456	0.4991	1.37	2.853	0.004336
1	rs4480395	171218955	A	0.3949	0.8132	0.9809	-0.2447	0.8067
1	rs12090485	171220626	T	0.4487	0.8791	0.9541	-0.6124	0.5403
1	rs7533889	171221021	T	0.1058	0.441	0.8849	-0.9589	0.3376
1	rs78266892	171221177	T	0.05237	0.2799	0.8437	-0.9999	0.3173
1	rs4073693	171222024	G	0.103	0.09633	1.044	0.3314	0.7403
1	rs16864245	171222380	G	0.05517	0.3214	0.8216	-1.18	0.2379
1	rs10912669	171223015	T	0.2577	0.02419	0.9595	-0.4665	0.6408
1	rs12567338	171223747	T	0.2291	0.8303	1.006	0.06256	0.9501
1	rs10798294	171224087	G	0.3027	0.86	0.9409	-0.7363	0.4616
1	rs28384842	171224108	T	0.05971	0.7636	0.6989	-2.178	0.02942
1	rs16864258	171226034	C	0.1205	0.5867	1.022	0.1909	0.8486
1	rs6670639	171226409	A	0.1463	0.891	0.7355	-2.835	0.004582
1	rs10912672	171226705	A	0.1446	1	0.7458	-2.701	0.006913
1	rs10912673	171226714	T	0.147	0.7863	0.7367	-2.831	0.004635
1	rs10912675	171227216	C	0.2678	0.3089	0.8273	-2.195	0.02817
1	rs12141555	171227487	G	0.1473	1	0.7242	-2.989	0.002799
1	rs10798297	171228895	T	0.1463	0.7861	0.7164	-3.072	0.002123
1	rs12726624	171231630	G	0.1344	1	0.669	-3.542	0.0003972
1	rs12040753	171232213	T	0.1271	0.4993	0.975	-0.2219	0.8244
1	rs12044884	171232277	C	0.1264	0.7302	0.986	-0.1224	0.9026
1	rs17581251	171232446	T	0.1152	1	0.6741	-3.266	0.001091
1	rs28360379_indel	171234851	A	0.1344	1	0.6775	-3.434	0.0005942
1	rs6674596	171235088	T	0.1351	1	0.6674	-3.568	0.0003603
1	rs13376631	171235742	G	0.1344	1	0.6868	-3.326	0.0008798
1	rs10912694	171236223	G	0.265	0.5799	0.7952	-2.651	0.008026
1	rs16864296	171236326	C	0.06006	0.4326	1.283	1.541	0.1232
1	rs28360383	171237120	A	0.1103	0.6786	1.21	1.571	0.1162
1	rs12094878	171243863	C	0.1355	1	0.6939	-3.244	0.001178
1	rs2076320	171244759	C	0.1351	0.2556	0.9811	-0.171	0.8642
1	rs12730181	171244806	A	0.133	0.8842	0.7021	-3.126	0.00177
1	rs16864302	171244911	G	0.133	0.8842	0.7021	-3.126	0.00177
1	rs12062692	171245579	G	0.1358	1	0.6889	-3.308	0.0009388
1	rs7539057	171248614	A	0.1362	1	0.6954	-3.238	0.001204
1	rs3766654	171249094	T	0.1351	0.2556	0.9803	-0.1785	0.8584
1	rs742350	171250044	T	0.1355	1	0.6939	-3.244	0.001178
1	rs12091482	171251509	T	0.1362	1	0.6954	-3.238	0.001204
1	rs10399952	171251663	G	0.1365	0.8873	0.6935	-3.272	0.001066
1	rs28360423_indel	171251680	T	0.1362	0.6689	0.7001	-3.204	0.001354
1	rs10399602	171251876	C	0.1362	1	0.6954	-3.238	0.001204
1	rs7519999	171251958	G	0.1362	1	0.6954	-3.238	0.001204
1	rs12049309	171252013	C	0.1051	0.3112	0.9844	-0.1269	0.899
1	rs7512853	171252102	T	0.1365	1	0.7002	-3.18	0.001471
1	rs1126692	171252287	G	0.1362	1	0.6954	-3.238	0.001204
1	rs12092985	171252537	A	0.1362	1	0.6954	-3.238	0.001204
1	rs12057955	171252687	G	0.1348	1	0.7009	-3.153	0.001616
1	rs12354390	171252868	T	0.1358	1	0.6983	-3.2	0.001374
1	rs10912713	171252938	T	0.1358	1	0.6983	-3.2	0.001374
1	rs10912714	171253037	G	0.1365	0.8873	0.6939	-3.266	0.001089
1	rs16864339	171254209	A	0.102	0.3975	1.013	0.1013	0.9193
1	rs12954	171254794	T	0.1351	0.2556	0.9803	-0.1785	0.8584
1	rs7877	171254890	T	0.2713	0.4644	0.7953	-2.654	0.007946
1	rs12059179	171255346	T	0.1362	1	0.6954	-3.238	0.001204
1	rs12118836	171256038	A	0.1351	0.2556	0.9803	-0.1785	0.8584
1	rs10912718	171256207	T	0.1351	0.2556	0.9803	-0.1785	0.8584
1	rs10912723	171258131	C	0.1351	1	0.698	-3.191	0.001417
1	rs10798304	171258642	T	0.2716	0.4644	0.7972	-2.626	0.008639
1	rs742351	171269219	C	0.1337	0.8842	0.7111	-3.021	0.00252
1	rs12124080	171269272	A	0.1348	0.2556	0.9714	-0.2593	0.7954
1	rs12072043	171269406	T	0.1358	1	0.6987	-3.187	0.001439
1	rs10912736	171270106	C	0.1358	0.7764	0.6994	-3.186	0.001445
1	rs4607925	171282853	A	0.1355	1	0.7016	-3.148	0.001642
1	rs16864387	171283843	C	0.1355	1	0.7016	-3.148	0.001642
1	rs12757839	171287958	A	0.1355	0.7746	0.7019	-3.155	0.001607
1	rs55949630	171288630	C	0.1365	0.8867	0.6993	-3.202	0.001367
1	rs12729885	171289803	G	0.1337	0.662	0.7113	-3.028	0.002466
1	rs2076322	171292017	G	0.1376	0.6708	0.7039	-3.152	0.001621
1	rs2284129	171294643	A	0.2748	0.5251	0.7951	-2.664	0.007712
1	rs2284131	171295285	C	0.1397	0.8887	0.6984	-3.224	0.001266
1	rs718016	171299015	G	0.2573	0.2896	0.896	-1.261	0.2072

## Sheet: Supplemental Table S5
CHR	SNP	BP	A1	MAF	HWE	OR	STAT	P
1	var_chr1_171060364_indel	171060364	CA	0.05299	0.3888	0.9748	-0.1445	0.8851
1	rs7881612	171060655	G	0.0897	0.4108	1.041	0.2874	0.7738
1	rs35525949_indel	171060732	T	0.2406	0.07913	1.025	0.2607	0.7944
1	rs7880204	171060821	T	0.4359	1	1.012	0.1466	0.8834
1	rs113729962	171061387	A	0.06372	0.3421	0.8697	-0.8959	0.3703
1	rs2064074	171061990	G	0.4791	0.166	0.9882	-0.1492	0.8814
1	rs16828308	171062193	C	0.07349	0.06196	0.9376	-0.4243	0.6714
1	rs2064075	171062248	C	0.3249	0.135	1.051	0.5797	0.5621
1	var_chr1_171062625_indel	171062625	T	0.1056	0.01307	1.034	0.282	0.7779
1	var_chr1_171062631_indel	171062631	G	0.09834	0.01107	0.9385	-0.5121	0.6086
1	var_chr1_171062632_indel	171062632	G	0.09617	0.04075	0.9693	-0.2466	0.8052
1	rs28745584	171063551	T	0.08868	0.7959	0.926	-0.569	0.5694
1	rs28745585	171063590	T	0.06556	0.5182	0.8742	-0.8673	0.3858
1	rs28363526	171064225	C	0.06744	0.2448	1.19	1.076	0.2821
1	rs28363527	171064704	G	0.4143	0.5313	1.022	0.2702	0.787
1	rs201557815_indel	171068751	T	0.0598	0.4745	0.8181	-1.229	0.2189
1	rs67727346	171068882	C	0.2759	0.3821	1.081	0.8577	0.3911
1	rs1920137	171069157	A	0.4669	0.7285	1.007	0.08893	0.9291
1	rs12076145	171069959	A	0.4676	0.931	0.9921	-0.09911	0.9211
1	rs12404455	171070472	T	0.06556	0.5182	0.8731	-0.8755	0.3813
1	rs72712649	171071482	A	0.06592	0.5244	0.8626	-0.9557	0.3392
1	rs12072547	171071543	A	0.4658	0.7937	1.055	0.6789	0.4972
1	rs10911192	171071883	A	0.2759	0.3821	1.081	0.8577	0.3911
1	rs12072717	171071974	T	0.4975	0.7957	0.9953	-0.05968	0.9524
1	rs12403297	171072236	A	0.06592	0.5244	0.8626	-0.9557	0.3392
1	rs10911238	171072608	T	0.2579	0.2114	1.028	0.2971	0.7664
1	rs28363536	171072862	T	0.06592	0.5244	0.8626	-0.9557	0.3392
1	rs28363537	171073252	A	0.06592	0.5244	0.8626	-0.9557	0.3392
1	rs34063190_indel	171075140	C	0.05223	0.3376	1.166	0.8678	0.3855
1	rs28745592_indel	171075195	A	0.05022	0.6158	1.169	0.8569	0.3915
1	rs10797877	171075556	C	0.3264	0.4952	0.995	-0.05872	0.9532
1	rs10797878	171075576	C	0.4827	0.9311	1.023	0.2907	0.7713
1	rs148261088_indel	171075809	A	0.07889	0.3508	1.022	0.1536	0.8779
1	rs1080197	171075997	C	0.06628	0.5313	0.8502	-1.053	0.2926
1	rs6608463	171076338	T	0.09042	0.4116	1.035	0.2482	0.804
1	rs28363545	171076740	C	0.07745	0.1185	0.98	-0.1413	0.8876
1	rs1800822	171076935	T	0.07745	0.1185	0.98	-0.1413	0.8876
1	rs2266782	171076966	A	0.4697	0.3864	0.9937	-0.07939	0.9367
1	rs143661234_indel	171077038	G	0.07745	0.1185	0.98	-0.1413	0.8876
1	rs2066529	171077165	A	0.06592	0.5244	0.8626	-0.9557	0.3392
1	rs1920149	171077198	G	0.2914	0.2962	1.049	0.5337	0.5935
1	rs2066534	171077372	G	0.2482	0.1977	1.042	0.4458	0.6557
1	rs28363550_indel	171077502	T	0.06592	0.5244	0.8626	-0.9557	0.3392
1	rs28363553	171077764	G	0.05439	0.632	1.122	0.6462	0.5182
1	rs10797894	171077782	C	0.2482	0.1977	1.042	0.4458	0.6557
1	rs1736556	171078569	C	0.2432	0.02565	1.045	0.4706	0.6379
1	rs16864042	171079005	T	0.4715	0.5451	0.9873	-0.1609	0.8722
1	rs2235192	171079549	A	0.4636	0.7274	1.034	0.4259	0.6702
1	rs7051320	171079700	T	0.1228	0.5243	1.061	0.4848	0.6278
1	rs2075992	171080485	C	0.2187	0.04462	1.011	0.1094	0.9129
1	rs7061710	171080615	C	0.4121	0.3744	0.9363	-0.816	0.4145
1	rs28363571	171081143	A	0.06664	0.5244	0.8815	-0.8179	0.4134
1	rs28363575	171081838	G	0.06952	0.2501	1.175	1.021	0.3071
1	rs909529	171082896	T	0.07313	0.777	0.7891	-1.604	0.1086
1	rs16864050	171082954	A	0.05259	0.6276	1.126	0.652	0.5144
1	rs2066530	171083149	C	0.05259	0.6276	1.126	0.652	0.5144
1	rs909530	171083174	T	0.4485	0.6027	0.8963	-1.376	0.1687
1	rs909531	171083537	C	0.3703	1	0.9489	-0.6379	0.5236
1	rs909532	171083714	T	0.07313	0.777	0.7891	-1.604	0.1086
1	rs28363583	171083847	G	0.0688	0.2473	1.178	1.011	0.312
1	rs28363584	171083888	T	0.1383	0.5832	0.9721	-0.243	0.808
1	rs12405599	171084149	T	0.06628	0.5182	0.8958	-0.7118	0.4766
1	rs2236872	171084161	A	0.4171	0.8595	0.9361	-0.8235	0.4102
1	rs12406572	171084242	A	0.3444	0.7007	0.9899	-0.1205	0.9041
1	rs28363588_indel	171084531	C	0.05403	0.6276	1.143	0.7448	0.4564
1	rs28363589	171084572	A	0.06952	1	0.8189	-1.309	0.1907
1	rs2236873	171084712	T	0.4478	0.6632	0.9035	-1.276	0.202
1	rs2066528_indel	171085314	AT	0.4481	0.6013	0.9005	-1.319	0.1873
1	rs16864066	171085582	T	0.06952	1	0.8189	-1.309	0.1907
1	rs17564980	171085677	T	0.06628	0.5182	0.8958	-0.7118	0.4766
1	rs28363592	171085844	A	0.06952	1	0.8189	-1.309	0.1907
1	rs12085248	171085914	C	0.1106	0.8148	1.084	0.6317	0.5276
1	rs28363593	171086080	T	0.08429	0.1606	0.9501	-0.3545	0.7229
1	rs28363596	171087283	G	0.0584	1	1.049	0.2804	0.7792
1	rs28363597	171087286	G	0.08039	0.5888	0.8478	-1.166	0.2434
1	rs12086786	171087660	G	0.2396	0.3467	0.9437	-0.627	0.5307
1	rs12080672	171087715	A	0.3487	0.7759	0.9383	-0.7688	0.442
1	rs143047026_indel	171088193	TATATAG	0.2386	0.2392	0.9388	-0.6824	0.495
1	rs4607926	171088413	G	0.2871	0.3931	1.039	0.4368	0.6623
1	rs12089338	171088560	C	0.2396	0.3467	0.9437	-0.627	0.5307
1	rs9970391	171088623	T	0.2388	0.4078	0.9452	-0.6103	0.5416
1	rs9970495	171088641	G	0.2396	0.3467	0.9437	-0.627	0.5307
1	rs9970392	171088658	T	0.3487	0.7759	0.9383	-0.7688	0.442
1	rs74122218	171088703	A	0.1091	0.07096	0.9588	-0.3245	0.7456
1	rs56677244_indel	171088773	A	0.0987	1	0.9821	-0.1342	0.8933
1	rs10911641	171088854	G	0.2871	0.3931	1.039	0.4368	0.6623
1	rs56672667	171089041	C	0.08141	0.6022	0.8347	-1.283	0.1995
1	rs60447684	171089081	C	0.08033	0.5882	0.8494	-1.153	0.2489
1	rs57659324_indel	171090566	TA	0.3487	0.7759	0.9383	-0.7688	0.442
1	rs742057	171090984	T	0.3307	1	0.9178	-1.028	0.3041
1	rs742058	171091420	A	0.08033	0.5882	0.8494	-1.153	0.2489
1	rs1795240	171091875	A	0.2345	0.0387	1.075	0.7634	0.4453
1	rs73043958	171092311	C	0.1182	1	0.9689	-0.2573	0.7969
1	rs61420043	171092955	A	0.1351	0.1784	0.7992	-1.988	0.04678
1	rs4916390	171097561	C	0.3779	0.5134	1.121	1.404	0.1603
1	rs143086855_indel	171097623	AG	0.2579	0.8301	0.8344	-2.02	0.04339
1	rs7054963	171097719	G	0.1023	1	0.9556	-0.3483	0.7276
1	rs1920153	171098268	G	0.2574	1	0.8415	-1.941	0.05228
1	rs1114954	171098893	T	0.1077	1	1.027	0.2042	0.8382
1	rs12096338	171098895	C	0.1077	0.4938	0.9842	-0.1242	0.9012
1	rs7879272	171100726	C	0.3595	0.9244	1.049	0.5769	0.564
1	rs71559535_indel	171100775	GA	0.3575	1	1.052	0.6166	0.5375
1	rs10911791	171101482	G	0.2961	1	1.019	0.2182	0.8273
1	rs2064079	171102844	A	0.2612	0.9147	0.8412	-1.937	0.05272
1	rs2064080	171103241	C	0.2612	0.9147	0.8412	-1.937	0.05272
1	rs7882773	171103607	T	0.3231	1	0.9967	-0.03935	0.9686
1	rs7879505	171103644	T	0.3541	0.7752	1.028	0.3319	0.74
1	rs10911839	171104052	A	0.2604	0.667	0.8481	-1.839	0.06594
1	rs10911841	171104140	A	0.2604	0.667	0.8481	-1.839	0.06594
1	rs1920151	171104943	T	0.2572	0.6648	0.8475	-1.841	0.06557
1	rs73028649	171105016	G	0.1037	0.6365	0.9963	-0.0285	0.9773
1	rs17565336	171105089	G	0.05331	0.3172	0.6372	-2.606	0.00915
1	rs16864096	171105794	A	0.2604	0.667	0.8481	-1.839	0.06594
1	rs73028650	171105829	C	0.1037	0.6365	0.9963	-0.0285	0.9773
1	rs58883550	171106095	C	0.1019	1	0.9645	-0.276	0.7825
1	rs12097688	171106294	C	0.1037	0.6372	1.014	0.1079	0.9141
1	rs2281003	171106709	T	0.379	0.3526	1.102	1.187	0.2351
1	rs7061859	171108279	G	0.1012	1	0.971	-0.2247	0.8222
1	rs7053382	171108416	A	0.3541	1	1.071	0.8358	0.4033
1	rs114054719	171108482	A	0.05043	0.3871	0.9447	-0.3092	0.7571
1	rs2235193	171108836	T	0.2561	0.5894	0.8301	-2.061	0.03932
1	rs73028656	171108982	G	0.1012	1	0.971	-0.2247	0.8222
1	rs1736564	171110055	T	0.1149	0.4192	0.9776	-0.1816	0.8559
1	rs1920144	171110307	T	0.2666	0.7497	0.8581	-1.716	0.08622
1	rs2281006	171110869	T	0.1812	0.8913	0.8431	-1.675	0.09388
1	rs67209179_indel	171111051	C	0.4067	1	1.055	0.6706	0.5025
1	rs1736565	171112490	C	0.2367	0.01415	1.11	1.102	0.2705
1	rs9663011	171112621	G	0.3318	0.9218	1.043	0.4989	0.6179
1	rs76210482	171113039	A	0.05548	1	1.089	0.4892	0.6247
1	rs80090045	171113678	G	0.05079	0.6276	1.038	0.2048	0.8377
1	rs2281008	171113952	T	0.0969	0.5465	0.6516	-3.219	0.001285
1	rs77006655	171114021	A	0.06484	0.7118	1.066	0.3953	0.6926
1	rs72712685	171115483	G	0.09661	0.6819	0.6556	-3.17	0.001527
1	rs61731844	171115553	A	0.0634	1	1.111	0.6425	0.5205
1	rs11812044	171115567	A	0.0969	0.5465	0.6509	-3.228	0.001247
1	rs17565766	171116130	A	0.1707	1	0.8205	-1.921	0.05475
1	rs17565793	171116267	C	0.0969	0.5465	0.6509	-3.228	0.001247
1	rs17623477	171116304	C	0.0969	0.5465	0.6509	-3.228	0.001247
1	rs1795243	171116404	C	0.2367	0.01049	1.101	1.018	0.3087
1	rs7051747	171116550	G	0.0969	0.5465	0.6509	-3.228	0.001247
1	rs7066454	171116603	T	0.0969	0.5465	0.6509	-3.228	0.001247
1	rs145653041_indel	171116707	G	0.07817	0.4993	1.222	1.337	0.1812
1	rs7063044	171116760	T	0.0969	0.5465	0.6509	-3.228	0.001247
1	rs6608452	171117113	T	0.1769	0.7806	0.8357	-1.761	0.07828
1	rs6608453	171117140	T	0.09726	0.5463	0.6449	-3.301	0.000962
1	rs6608454	171117170	C	0.0969	0.5465	0.6509	-3.228	0.001247
1	rs7879557	171117341	T	0.09654	0.6817	0.6575	-3.149	0.001639
1	rs7889807	171117497	T	0.09654	0.6817	0.6575	-3.149	0.001639
1	rs6608455	171117722	T	0.3361	0.9221	1.038	0.4521	0.6512
1	rs17623598	171117905	A	0.09078	0.2834	0.6587	-3.042	0.002352
1	rs17565990	171118026	A	0.07781	0.2093	0.7032	-2.411	0.01589
1	rs10127672	171118034	T	0.05187	0.6183	1.189	0.9384	0.348
1	rs34431675	171118208	A	0.4494	0.8605	1.02	0.2495	0.803
1	rs59184216	171118453	G	0.2248	0.3968	0.9099	-0.9876	0.3234
1	rs2272797	171118840	A	0.1852	0.4969	0.8733	-1.33	0.1835
1	rs1795244	171119021	T	0.1906	0.2717	0.9971	-0.02886	0.977
1	rs2272799	171119048	T	0.1852	0.4969	0.8733	-1.33	0.1835
1	rs2272800	171119059	A	0.1852	0.4969	0.8733	-1.33	0.1835
1	rs3817765	171119095	G	0.1852	0.4969	0.8733	-1.33	0.1835
1	rs7885569	171119164	A	0.1852	0.4969	0.8733	-1.33	0.1835
1	rs1736567	171119200	G	0.1906	0.2717	0.9971	-0.02886	0.977
1	rs140171970_indel	171119213	GT	0.2151	0.4596	0.8823	-1.287	0.1982
1	rs17623833	171119712	A	0.2006	0.4412	0.8728	-1.379	0.1678
1	rs10489229	171119825	A	0.2006	0.4412	0.8728	-1.379	0.1678
1	rs17566256	171119870	A	0.2006	0.4412	0.8728	-1.379	0.1678
1	rs58374074	171119949	T	0.2006	0.4412	0.8728	-1.379	0.1678
1	rs58044560	171119984	T	0.2006	0.4412	0.8728	-1.379	0.1678
1	rs60781469_indel	171120043	CA	0.2014	1	0.8816	-1.302	0.1928
1	rs57519348	171120099	A	0.1988	0.5175	0.8641	-1.479	0.1391
1	rs57678907	171120102	T	0.1992	0.5175	0.8682	-1.432	0.1522
1	rs57147275	171120276	T	0.1812	0.5761	0.8872	-1.161	0.2457
1	rs17640463	171120647	A	0.2006	0.4412	0.8728	-1.379	0.1678
1	rs7889839	171121173	G	0.2003	0.5175	0.8772	-1.327	0.1845
1	rs7886938	171121268	A	0.1999	0.3647	0.8814	-1.275	0.2021
1	rs7887142	171121421	T	0.2003	0.5175	0.8772	-1.327	0.1845
1	rs11406277_indel	171121571	TG	0.2003	0.5175	0.8772	-1.327	0.1845
1	rs143994930_indel	171122175	CA	0.1859	0.4963	0.8689	-1.379	0.1678
1	rs144048749_indel	171122229	GTA	0.2006	0.4412	0.8712	-1.398	0.1623
1	rs12754628	171122296	C	0.3274	0.622	1.024	0.2816	0.7782
1	rs7881379	171127032	A	0.2648	0.8273	0.9387	-0.7073	0.4794
1	rs7885012	171127396	G	0.2197	0.6345	0.8309	-1.936	0.05291
1	rs67522662	171127757	C	0.2197	0.6345	0.8309	-1.936	0.05291
1	rs58365744	171128038	C	0.2705	0.9153	0.8863	-1.354	0.1759
1	rs61814301	171130236	A	0.1354	1	0.8831	-1.101	0.2709
1	rs16864125	171130346	A	0.2799	0.3862	1.022	0.2504	0.8023
1	rs60402482	171130537	C	0.08898	0.6054	0.9161	-0.6329	0.5268
1	rs72714112	171130539	C	0.2734	0.5841	0.9921	-0.0899	0.9284
1	rs56674917_indel	171130598	CACACA	0.3206	0.2152	0.8884	-1.413	0.1576
1	rs111659296	171193908	C	0.1726	0.1175	1.028	0.2686	0.7882
1	rs112495980_indel	171195319	A	0.2525	0.5665	0.992	-0.08704	0.9306
1	rs10912616	171195958	A	0.2525	0.6485	0.9847	-0.1678	0.8668
1	rs12403890	171196138	T	0.1221	0.6669	1.139	1.087	0.2771
1	rs3738813	171196613	C	0.1927	0.2905	0.9216	-0.8063	0.4201
1	rs74122280	171196775	T	0.13	0.06832	0.8618	-1.254	0.2099
1	rs140392774_indel	171196790	CT	0.1189	0.1764	0.8463	-1.368	0.1714
1	rs74122287	171196970	T	0.3014	0.477	0.9378	-0.7628	0.4456
1	rs2901514	171197032	G	0.192	0.2905	0.9152	-0.8751	0.3815
1	rs113963844	171197792	C	0.05403	0.3874	1.026	0.1467	0.8834
1	rs57305992	171197914	C	0.07781	0.7616	1.01	0.068	0.9458
1	rs74874902	171198453	A	0.17	0.06309	0.9877	-0.1195	0.9049
1	rs12758241	171200369	C	0.172	0.1007	0.9483	-0.5165	0.6055
1	rs4916188	171201217	C	0.1718	0.1379	0.9335	-0.6679	0.5042
1	rs7549095	171201322	T	0.07205	0.156	1.107	0.6448	0.5191
1	rs72714167	171201547	A	0.07526	0.1064	0.9936	-0.04406	0.9649
1	rs16864216	171201695	C	0.1225	0.4016	1.112	0.8862	0.3755
1	rs61815421	171201752	T	0.1217	0.3853	1.136	1.063	0.288
1	rs6425394	171201909	C	0.1376	0.2447	0.8873	-1.03	0.3028
1	rs12072321	171202164	C	0.3022	0.5415	0.9365	-0.7789	0.436
1	rs2049922	171202927	G	0.1376	0.2447	0.8873	-1.03	0.3028
1	rs115221201	171202943	A	0.05512	0.3871	1.077	0.4197	0.6747
1	rs78314051	171203580	T	0.07277	0.1605	1.076	0.4668	0.6406
1	rs4916269	171203728	A	0.3483	0.6321	1.037	0.4438	0.6572
1	rs12067810	171203970	A	0.3015	0.5415	0.9318	-0.8367	0.4028
1	rs58956470	171204400	T	0.3022	0.5415	0.9365	-0.7789	0.436
1	rs56233063	171204412	A	0.3022	0.5415	0.9365	-0.7789	0.436
1	rs12069067	171204581	G	0.1164	0.201	0.7944	-1.851	0.06419
1	rs56159716	171204594	G	0.3022	0.5415	0.9365	-0.7789	0.436
1	rs12405613	171204809	G	0.4712	0.7938	1.086	1.052	0.2927
1	rs7516374	171204913	T	0.3487	0.7015	1.033	0.4012	0.6882
1	rs138799990_indel	171204946	G	0.3019	0.6114	0.9397	-0.7361	0.4616
1	rs7536822	171204963	G	0.2269	0.1881	0.9582	-0.4503	0.6525
1	rs7529080	171205078	A	0.1268	0.2269	0.8277	-1.576	0.1151
1	rs12078953	171212646	A	0.1733	0.3145	0.943	-0.5572	0.5774
1	rs7531971	171212721	T	0.2273	0.1881	0.9609	-0.4206	0.674
1	rs7545153	171212746	A	0.353	0.5669	1.046	0.5455	0.5854
1	rs80002786	171214438	G	0.07349	0.502	1.043	0.2759	0.7826
1	rs7551531	171214880	A	0.4031	0.9282	1.036	0.449	0.6534
1	rs7551934	171215242	C	0.07673	0.7587	1.027	0.1796	0.8575
1	rs2064078	171217181	G	0.1387	0.1823	0.89	-1.009	0.3129
1	rs17350523	171217445	C	0.4463	0.6643	0.9111	-1.183	0.2366
1	rs12720462	171217691	A	0.1156	0.502	1.112	0.858	0.3909
1	rs4916191	171218287	G	0.1383	0.1823	0.8867	-1.044	0.2966
1	rs4916192	171218366	T	0.1387	0.1823	0.8899	-1.017	0.3093
1	rs7527107	171218696	G	0.303	0.5415	0.9423	-0.7059	0.4803
1	rs10553752_indel	171218715	A	0.1715	0.1152	1.027	0.2546	0.799
1	rs4480395	171218955	T	0.4416	0.8623	0.899	-1.352	0.1763
1	var_chr1_171219744_indel	171219744	CA	0.06664	1	1.107	0.6403	0.522
1	rs6689616	171219803	G	0.3033	0.611	0.9388	-0.7506	0.4529
1	rs12090485	171220626	A	0.1275	0.2326	0.8266	-1.595	0.1108
1	rs7533889	171221021	T	0.2125	0.5021	1.107	1.061	0.2887
1	rs78266892	171221177	T	0.1707	0.08397	1.029	0.277	0.7818
1	rs4073693	171222024	G	0.1286	0.4255	1.076	0.6232	0.5331
1	rs28384826	171222139	C	0.05512	1	1.079	0.4368	0.6622
1	rs16864243	171222141	T	0.1174	0.2368	0.8524	-1.304	0.1922
1	rs16864245	171222380	G	0.3048	0.8366	1.006	0.06858	0.9453
1	rs28384833	171222925	G	0.0562	1	0.9572	-0.2549	0.7988
1	rs10912669	171223015	T	0.4914	0.06879	1.063	0.7701	0.4412
1	rs78473007	171223710	G	0.05944	0.7118	0.916	-0.5288	0.5969
1	rs12567338	171223747	T	0.2921	0.8337	1.007	0.07912	0.9369
1	rs28384840	171224048	G	0.1052	0.6253	1.073	0.5429	0.5872
1	rs28384841	171224083	A	0.05079	0.6699	0.8041	-1.225	0.2206
1	rs28384844	171224252	C	0.05367	1	1.005	0.02901	0.9769
1	rs16864258	171226034	C	0.08862	1	0.852	-1.178	0.2387
1	rs6670639	171226409	A	0.496	0.4889	1.039	0.4848	0.6278
1	rs28384854	171226674	G	0.08249	0.348	1.114	0.743	0.4575
1	rs10912672	171226705	A	0.4089	0.471	1.027	0.3245	0.7455
1	rs10912673	171226714	C	0.3927	1	0.9035	-1.256	0.2091
1	rs10798296	171226934	G	0.1866	0.5598	1.036	0.3489	0.7272
1	rs10912675	171227216	T	0.3008	0.6894	0.9471	-0.6298	0.5288
1	rs12141555	171227487	A	0.4921	0.4898	0.9604	-0.5103	0.6098
1	rs28384859_indel	171227991	GGTGA	0.1419	0.1477	0.9935	-0.05749	0.9542
1	rs28384861	171228577	A	0.07169	0.7207	1.101	0.6234	0.533
1	rs10798297	171228895	C	0.4712	0.7294	0.9517	-0.6275	0.5303
1	rs76782563	171229584	C	0.1372	0.2601	1.01	0.08729	0.9304
1	rs12726624	171231630	G	0.4651	0.6011	1.026	0.3338	0.7385
1	rs10912692	171231635	G	0.1405	0.5664	1.12	0.9911	0.3216
1	rs12085247	171231960	T	0.1398	0.3379	1.125	1.021	0.3072
1	rs12040753	171232213	T	0.0879	0.4454	0.9096	-0.6986	0.4848
1	rs12044884	171232277	C	0.08934	0.3154	0.887	-0.8977	0.3693
1	rs17581251	171232446	T	0.07745	0.1312	0.9764	-0.1656	0.8685
1	rs28360370	171232963	T	0.05439	0.3871	1.071	0.39	0.6966
1	var_chr1_171234548_indel	171234548	A	0.0764	0.01533	1.002	0.01554	0.9876
1	rs28360379_indel	171234851	A	0.4348	0.597	0.9871	-0.164	0.8698
1	rs6674596	171235088	T	0.4629	0.6631	1.007	0.08464	0.9325
1	rs13376631	171235742	G	0.4337	0.5372	0.9983	-0.02113	0.9831
1	rs10912694	171236223	A	0.3044	1	0.9557	-0.5259	0.599
1	rs28360383	171237120	A	0.06016	1	0.9561	-0.2726	0.7852
1	rs28360386	171237727	C	0.1016	0.6311	1.015	0.1193	0.9051
1	rs28360387_indel	171237748	CT	0.1052	0.4764	1.028	0.2177	0.8277
1	rs12094878	171243863	C	0.4683	0.4863	1.039	0.4796	0.6315
1	rs2076320	171244759	C	0.08826	1	0.8332	-1.341	0.1799
1	rs12730181	171244806	A	0.2453	0.8138	1.016	0.17	0.865
1	rs16864302	171244911	G	0.2464	0.9062	1.017	0.1839	0.8541
1	rs28360401	171245127	T	0.08033	1	1.168	1.058	0.2902
1	rs12062692	171245579	A	0.4777	1	0.9701	-0.385	0.7002
1	rs7534650	171245926	A	0.1819	0.5509	1.043	0.4143	0.6786
1	rs7539057	171248614	G	0.415	0.9299	0.9456	-0.7	0.484
1	rs3766654	171249094	T	0.0879	1	0.8271	-1.394	0.1633
1	rs10912709	171249166	T	0.1686	0.2634	1.053	0.4817	0.63
1	rs742349	171249643	G	0.1304	0.3371	0.9831	-0.1456	0.8842
1	rs742350	171250044	T	0.4607	0.4315	1.032	0.3974	0.6911
1	rs16864312	171250216	C	0.0987	0.7889	1.14	0.9791	0.3275
1	rs28360417	171250856	C	0.09834	0.7876	1.153	1.063	0.2879
1	rs16864314	171251196	G	0.147	1	1.058	0.5108	0.6095
1	rs12091482	171251509	G	0.4157	0.8606	0.9442	-0.7187	0.4723
1	rs10399952	171251663	A	0.4153	0.9299	0.9478	-0.6686	0.5037
1	rs28360423_indel	171251680	TA	0.4175	1	0.959	-0.5256	0.5991
1	rs28360425	171251785	A	0.09964	0.7892	1.154	1.075	0.2823
1	rs10399602	171251876	T	0.415	0.9299	0.9456	-0.7	0.484
1	rs7519999	171251958	T	0.415	0.9299	0.9456	-0.7	0.484
1	rs7512853	171252102	C	0.415	0.9299	0.9456	-0.7	0.484
1	rs1126692	171252287	A	0.4618	0.4884	0.9347	-0.8571	0.3914
1	rs12092985	171252537	G	0.415	0.9299	0.9456	-0.7	0.484
1	rs12057955	171252687	G	0.4276	0.7897	1.034	0.4178	0.6761
1	rs12354390	171252868	C	0.4153	0.8606	0.9418	-0.7495	0.4536
1	rs10912713	171252938	G	0.415	0.9299	0.9456	-0.7	0.484
1	rs10912714	171253037	A	0.415	0.9299	0.9456	-0.7	0.484
1	rs16864332	171253527	C	0.0987	0.7889	1.14	0.9791	0.3275
1	rs12954	171254794	T	0.0915	0.8085	0.8677	-1.068	0.2857
1	rs28360434	171254804	A	0.1088	0.3406	1.102	0.7553	0.4501
1	rs28360435	171254816	A	0.1088	0.3406	1.102	0.7553	0.4501
1	rs7877	171254890	C	0.3022	1	0.9569	-0.5113	0.6092
1	rs12059179	171255346	C	0.3937	1	0.9134	-1.122	0.262
1	rs28360438	171255804	G	0.09834	0.7876	1.153	1.063	0.2879
1	rs12118836	171256038	A	0.0879	1	0.8271	-1.394	0.1633
1	rs10912718	171256207	T	0.0879	1	0.8271	-1.394	0.1633
1	rs78599360	171256761	C	0.06592	0.155	1.016	0.0971	0.9226
1	rs16864353	171257256	A	0.1088	0.3406	1.102	0.7553	0.4501
1	rs10912723	171258131	C	0.429	0.8591	1.018	0.2276	0.82
1	rs10798304	171258642	C	0.2976	0.8401	0.9556	-0.5278	0.5977
1	rs2038097	171259677	T	0.1711	0.7541	1.056	0.5123	0.6084
1	rs58887979	171269010	C	0.1556	0.611	1.043	0.3869	0.6988
1	rs742351	171269219	C	0.2471	0.5596	0.99	-0.1116	0.9112
1	rs12124080	171269272	A	0.0879	1	0.8292	-1.381	0.1674
1	rs12072043	171269406	T	0.4027	0.8562	1.034	0.4156	0.6777
1	rs10912736	171270106	C	0.4125	0.3688	1.027	0.3385	0.735

## Sheet: Supplemental Table S6
CHR	SNP	BP	A1	MAF	HWE	OR	STAT	P
1	rs6608461	171056691	G	0.3472	0.02321	0.9569	-0.7581	0.4484
1	rs72637246	171057200	C	0.111	0.1455	0.9259	-0.8854	0.3759
1	rs66501104_indel	171057593	G	0.3502	0.03267	0.9495	-0.8948	0.3709
1	rs1736554	171058194	A	0.04202	0.06492	1.128	0.8832	0.3771
1	rs17564210	171058236	C	0.04894	1	1.008	0.06326	0.9496
1	rs3754487	171058251	T	0.1243	1	1.101	1.153	0.2489
1	rs28363515	171058838	C	0.09787	1	0.9629	-0.4083	0.6831
1	rs12404183	171058946	C	0.09787	1	0.9629	-0.4083	0.6831
1	rs12404218	171059257	A	0.09787	1	0.9629	-0.4083	0.6831
1	rs3754491	171059623	C	0.09787	1	0.9629	-0.4083	0.6831
1	var_chr1_171060364_indel	171060364	CA	0.03531	0.3999	0.8651	-0.9735	0.3303
1	rs7881612	171060655	G	0.04433	0.685	1.061	0.427	0.6694
1	rs35525949_indel	171060732	T	0.3502	0.02059	0.9479	-0.922	0.3565
1	rs7880204	171060821	T	0.3541	0.1874	0.9799	-0.3525	0.7245
1	rs113729962	171061387	A	0.13	0.06738	1.06	0.7265	0.4675
1	rs2064074	171061990	G	0.4761	0.4942	1.022	0.4024	0.6874
1	rs16828308	171062193	C	0.03617	0.6355	0.975	-0.1668	0.8675
1	rs1736566	171062194	G	0.05053	0.3811	1.059	0.4582	0.6468
1	rs2064075	171062248	C	0.2716	1	1.019	0.3084	0.7578
1	var_chr1_171062625_indel	171062625	T	0.0556	2.53e-07	1.128	1.052	0.293
1	var_chr1_171062631_indel	171062631	G	0.04991	1.074e-06	0.9776	-0.1878	0.851
1	var_chr1_171062632_indel	171062632	G	0.0476	0.0001074	0.9989	-0.008399	0.9933
1	rs28745584	171063551	T	0.07505	1	0.9093	-0.9278	0.3535
1	rs28745585	171063590	T	0.1296	0.8055	1.077	0.9034	0.3663
1	rs28363526	171064225	C	0.03329	1	1.22	1.233	0.2177
1	rs28363527	171064704	G	0.3156	0.12	1.012	0.1956	0.8449
1	rs201557815_indel	171068751	T	0.02962	0.06589	0.8457	-1.031	0.3028
1	rs67727346	171068882	C	0.4028	0.02674	0.9884	-0.2032	0.839
1	rs1920137	171069157	A	0.497	0.9094	0.9671	-0.6142	0.5391
1	rs12076145	171069959	A	0.4975	0.82	0.9641	-0.6728	0.5011
1	rs74319242	171070176	T	0.04113	0.4539	1.187	1.255	0.2095
1	rs12404455	171070472	T	0.1296	0.8064	1.07	0.8275	0.408
1	rs72712649	171071482	A	0.1298	0.8075	1.065	0.7712	0.4406
1	rs12072547	171071543	A	0.3723	0.09528	1.014	0.2401	0.8103
1	rs10911192	171071883	A	0.4028	0.03585	0.9887	-0.1974	0.8435
1	rs12072717	171071974	C	0.3904	0.06954	0.9862	-0.2418	0.8089
1	rs12403297	171072236	A	0.1298	0.8075	1.065	0.7712	0.4406
1	rs10911238	171072608	T	0.2388	1	1.002	0.03041	0.9757
1	rs28363536	171072862	T	0.1298	0.8075	1.065	0.7712	0.4406
1	rs28363537	171073252	A	0.1298	0.8075	1.065	0.7712	0.4406
1	rs34063190_indel	171075140	C	0.05762	0.616	0.9893	-0.09284	0.926
1	rs28745592_indel	171075195	A	0.02632	0.3875	1.233	1.216	0.2241
1	rs10797877	171075556	C	0.4278	0.2271	0.9539	-0.8431	0.3991
1	rs10797878	171075576	C	0.3805	0.06666	0.9998	-0.003815	0.997
1	rs148261088_indel	171075809	A	0.04309	0.001347	1.029	0.2192	0.8265
1	rs1080197	171075997	C	0.13	0.9027	1.06	0.7157	0.4742
1	rs6608463	171076338	T	0.04468	0.6902	1.056	0.3947	0.6931
1	rs28363545	171076740	C	0.0695	0.3928	0.9412	-0.5745	0.5656
1	rs1800822	171076935	T	0.0695	0.3928	0.9412	-0.5745	0.5656
1	rs2266782	171076966	A	0.4402	0.9538	1.045	0.8056	0.4205
1	rs143661234_indel	171077038	G	0.0695	0.3928	0.9412	-0.5745	0.5656
1	rs2066529	171077165	A	0.1298	0.8075	1.065	0.7712	0.4406
1	rs1920149	171077198	G	0.4105	0.09256	0.9766	-0.416	0.6774
1	rs2066534	171077372	G	0.234	0.9362	1.009	0.1465	0.8835
1	rs28363550_indel	171077502	T	0.1298	0.8075	1.065	0.7712	0.4406
1	rs28363553	171077764	G	0.02677	1	1.126	0.6672	0.5046
1	rs10797894	171077782	C	0.234	0.9362	1.009	0.1465	0.8835
1	rs1736556	171078569	C	0.3495	0.04362	0.9597	-0.7069	0.4797
1	rs16864042	171079005	T	0.4411	0.9078	1.042	0.7473	0.4549
1	rs2235192	171079549	A	0.3571	0.08778	1.016	0.2821	0.7779
1	rs7051320	171079700	T	0.06082	0.2294	1.098	0.7774	0.4369
1	rs1736557	171080080	A	0.05106	0.3855	1.062	0.4811	0.6304
1	rs2075992	171080485	C	0.3379	0.01131	0.9458	-0.9503	0.342
1	rs7061710	171080615	C	0.3145	0.4563	1.016	0.2706	0.7867
1	rs28363571	171081143	A	0.13	0.8075	1.068	0.7997	0.4239
1	rs28363575	171081838	G	0.03422	1	1.183	1.062	0.2882
1	rs909529	171082896	T	0.06578	1	0.8541	-1.445	0.1485
1	rs16864050	171082954	A	0.02606	1	1.101	0.5325	0.5944
1	rs2066530	171083149	C	0.02606	1	1.101	0.5325	0.5944
1	rs909530	171083174	T	0.3482	0.1431	0.9976	-0.04168	0.9668
1	rs909531	171083537	C	0.28	0.3052	1.044	0.6944	0.4874
1	rs909532	171083714	T	0.06578	1	0.8541	-1.445	0.1485
1	rs28363583	171083847	G	0.03404	1	1.21	1.183	0.2367
1	rs28363584	171083888	T	0.06826	0.06845	0.9982	-0.01573	0.9875
1	rs12405599	171084149	T	0.13	0.8075	1.069	0.8119	0.4168
1	rs2236872	171084161	A	0.3328	0.5136	1.021	0.3591	0.7195
1	rs12406572	171084242	A	0.2672	0.8202	1.072	1.108	0.2678
1	rs28363588_indel	171084531	C	0.0266	1	1.153	0.7949	0.4267
1	rs28363589	171084572	A	0.03422	0.1397	0.8349	-1.183	0.2369
1	rs2236873	171084712	T	0.3479	0.1604	1.002	0.03186	0.9746
1	rs2066528_indel	171085314	AT	0.3477	0.1423	0.9957	-0.07404	0.941
1	rs16864066	171085582	T	0.03422	0.1397	0.8349	-1.183	0.2369
1	rs1736559	171085646	T	0.05106	0.3904	1.047	0.3647	0.7153
1	rs17564980	171085677	T	0.1298	0.8075	1.065	0.7661	0.4436
1	rs28363592	171085844	A	0.03422	0.1397	0.8349	-1.183	0.2369
1	rs12085248	171085914	C	0.05461	0.0302	1.111	0.8282	0.4076
1	rs28363593	171086080	T	0.04149	1	0.9802	-0.1389	0.8895
1	rs28363596	171087283	G	0.02873	0.5079	1.065	0.3693	0.7119
1	rs28363597	171087286	G	0.05658	0.595	0.9026	-0.8684	0.3852
1	rs12086786	171087660	G	0.1356	0.04923	0.9745	-0.3068	0.759
1	rs12080672	171087715	A	0.2021	4.866e-05	0.9653	-0.4817	0.63
1	rs143047026_indel	171088193	TATATAG	0.1435	0.548	0.9146	-1.097	0.2726
1	rs4607926	171088413	G	0.2521	0.7593	1.003	0.05287	0.9578
1	rs12089338	171088560	C	0.1353	0.04923	0.9666	-0.4031	0.6869
1	rs9970391	171088623	T	0.1349	0.04832	0.9692	-0.3706	0.7109
1	rs9970495	171088641	G	0.1353	0.04923	0.9666	-0.4031	0.6869
1	rs9970392	171088658	T	0.2018	4.866e-05	0.9593	-0.5657	0.5716
1	rs74122218	171088703	A	0.06649	0.622	0.9628	-0.3336	0.7386
1	rs56677244_indel	171088773	A	0.2837	2.553e-09	0.9309	-1.096	0.2731
1	rs10911641	171088854	G	0.2521	0.7593	1.003	0.05287	0.9578
1	rs56672667	171089041	C	0.05762	0.6068	0.9013	-0.8906	0.3731
1	rs60447684	171089081	C	0.05709	0.5985	0.9122	-0.785	0.4325
1	rs11809504	171090220	T	0.1144	0.234	1.039	0.4375	0.6617
1	rs57659324_indel	171090566	TA	0.2016	3.224e-05	0.9617	-0.5314	0.5951
1	rs742057	171090984	T	0.1927	4.589e-05	0.9455	-0.7583	0.4483
1	rs742058	171091420	A	0.05674	0.5948	0.9099	-0.8012	0.423
1	rs1795240	171091875	A	0.3504	0.0585	0.9695	-0.5289	0.5969
1	rs73043958	171092311	C	0.05833	0.0352	0.9744	-0.212	0.8321
1	rs61420043	171092955	A	0.08369	0.01485	0.8495	-1.634	0.1022
1	rs71299456_indel	171093611	AC	0.3511	0.1115	1.021	0.364	0.7158
1	rs72712658	171096700	C	0.1204	0.529	1.005	0.05371	0.9572
1	rs4916390	171097561	C	0.4562	0.5677	1.011	0.1933	0.8467
1	rs143086855_indel	171097623	AG	0.2417	0.4387	0.9832	-0.2661	0.7902
1	rs7054963	171097719	G	0.05035	0.08429	0.9791	-0.1619	0.8714
1	rs1920153	171098268	G	0.2414	0.5867	0.9852	-0.2349	0.8143
1	rs1114954	171098893	T	0.2771	4.884e-07	0.9875	-0.1927	0.8472
1	rs12096338	171098895	C	0.05301	0.3187	1.002	0.01771	0.9859
1	rs7879272	171100726	C	0.2872	0.1993	1.019	0.3048	0.7605
1	rs71559535_indel	171100775	GA	0.2864	0.1525	1.022	0.3639	0.7159
1	rs10911791	171101482	G	0.256	0.3246	0.999	-0.01609	0.9872
1	rs2064079	171102844	A	0.256	0.458	0.976	-0.3891	0.6972
1	rs2064080	171103241	C	0.256	0.458	0.976	-0.3891	0.6972
1	rs7882773	171103607	T	0.2691	0.2406	0.9892	-0.1772	0.8594
1	rs7879505	171103644	T	0.2844	0.2248	1.01	0.1619	0.8714
1	rs10911839	171104052	A	0.2557	0.3336	0.9809	-0.3094	0.757
1	rs10911841	171104140	A	0.2557	0.3336	0.9809	-0.3094	0.757
1	rs1920151	171104943	T	0.2415	0.3931	0.9907	-0.1464	0.8836
1	rs73028649	171105016	G	0.05106	0.2886	1.022	0.1659	0.8682
1	rs17565336	171105089	G	0.1234	0.5358	0.9999	-0.0007049	0.9994
1	rs150000357_indel	171105633	G	0.1204	0.529	1.005	0.05371	0.9572
1	rs16864096	171105794	A	0.2557	0.3336	0.9809	-0.3094	0.757
1	rs73028650	171105829	C	0.05106	0.2886	1.022	0.1659	0.8682
1	rs58883550	171106095	C	0.05018	0.07911	0.9904	-0.07353	0.9414
1	rs79106331	171106102	C	0.1204	0.529	1.005	0.05371	0.9572
1	rs12097688	171106294	C	0.05106	0.2836	1.04	0.3	0.7642
1	rs2281003	171106709	T	0.4566	0.6897	1.001	0.009241	0.9926
1	rs7061859	171108279	G	0.04982	0.07416	0.9932	-0.05232	0.9583
1	rs7053382	171108416	A	0.2787	0.02763	1.047	0.7477	0.4546
1	rs114054719	171108482	A	0.025	1	0.9289	-0.4031	0.6868
1	rs2235193	171108836	T	0.2535	0.2968	0.9707	-0.4743	0.6353
1	rs73028656	171108982	G	0.04982	0.07416	0.9932	-0.05232	0.9583
1	rs1736564	171110055	T	0.2926	8.232e-12	0.9322	-1.112	0.2661
1	rs1920144	171110307	T	0.2585	0.4152	0.9875	-0.2018	0.8401
1	rs2281006	171110869	T	0.1991	0.8601	0.9851	-0.2195	0.8263
1	rs67209179_indel	171111051	C	0.328	0.1873	1.029	0.4927	0.6222
1	rs2281007	171111351	A	0.1206	0.5268	1.014	0.1676	0.8669
1	rs17565579	171111475	G	0.1206	0.5268	1.014	0.1676	0.8669
1	rs1736565	171112490	C	0.352	0.06665	0.987	-0.2236	0.8231
1	rs9663011	171112621	G	0.2738	0.2141	1.009	0.1535	0.878
1	rs76210482	171113039	A	0.0273	0.4587	1.108	0.5905	0.5548
1	rs7054839	171113134	C	0.1142	0.3501	1.053	0.5869	0.5573
1	rs80090045	171113678	G	0.025	1	1.053	0.2835	0.7768
1	rs2281008	171113952	T	0.145	0.5137	0.9494	-0.6674	0.5045
1	rs77006655	171114021	A	0.03191	0.5783	1.083	0.4935	0.6217
1	rs1795242	171115219	C	0.0422	1	1.066	0.4672	0.6404
1	rs72712685	171115483	G	0.1447	0.5841	0.9545	-0.5985	0.5495
1	rs61731844	171115553	A	0.03121	0.5434	1.131	0.7553	0.45
1	rs11812044	171115567	A	0.1449	0.5137	0.9464	-0.7062	0.4801
1	rs17565766	171116130	A	0.1816	0.6366	0.9829	-0.2455	0.8061
1	rs17565793	171116267	C	0.1449	0.5137	0.9464	-0.7062	0.4801
1	rs17623477	171116304	C	0.1449	0.5137	0.9464	-0.7062	0.4801
1	rs1795243	171116404	C	0.3521	0.07676	0.9819	-0.3125	0.7547
1	rs7051747	171116550	G	0.1449	0.5137	0.9464	-0.7062	0.4801
1	rs7066454	171116603	T	0.1449	0.5137	0.9464	-0.7062	0.4801
1	rs145653041_indel	171116707	G	0.03848	1	1.244	1.452	0.1466
1	rs7063044	171116760	T	0.1449	0.5137	0.9464	-0.7062	0.4801
1	rs6608452	171117113	T	0.1846	0.8509	0.9888	-0.1609	0.8722
1	rs6608453	171117140	T	0.1452	0.514	0.9459	-0.7146	0.4748
1	rs6608454	171117170	C	0.1449	0.5137	0.9464	-0.7062	0.4801
1	rs7879557	171117341	T	0.1443	0.5841	0.9492	-0.6686	0.5037
1	rs7889807	171117497	T	0.1441	0.5837	0.9521	-0.6286	0.5296
1	rs6608455	171117722	T	0.2762	0.1687	1.002	0.03865	0.9692
1	rs17623598	171117905	A	0.1264	0.7126	0.9525	-0.5945	0.5522
1	rs17565990	171118026	A	0.1206	0.8983	0.9886	-0.1375	0.8907
1	rs10127672	171118034	T	0.02908	1	1.134	0.7418	0.4582
1	rs34431675	171118208	A	0.363	0.105	0.9896	-0.1826	0.8551
1	rs59184216	171118453	G	0.2059	0.7246	1.001	0.01042	0.9917
1	rs2272797	171118840	A	0.1732	0.9201	1.003	0.04017	0.968
1	rs1795244	171119021	T	0.3438	5.371e-05	0.9579	-0.7197	0.4717
1	rs2272799	171119048	T	0.1729	0.7634	1.008	0.1145	0.9088
1	rs2272800	171119059	A	0.1729	0.7634	1.008	0.1145	0.9088
1	rs3817765	171119095	G	0.1729	0.7634	1.008	0.1145	0.9088
1	rs7885569	171119164	A	0.1732	0.9201	1.004	0.0498	0.9603
1	rs1736567	171119200	G	0.3436	6.985e-05	0.959	-0.7004	0.4836
1	rs140171970_indel	171119213	GT	0.2004	0.7204	0.9942	-0.08441	0.9327
1	rs17623833	171119712	A	0.1809	0.9225	1.001	0.01306	0.9896
1	rs10489229	171119825	A	0.1805	0.8451	1.006	0.08612	0.9314
1	rs17566256	171119870	A	0.1805	0.8451	1.006	0.08612	0.9314
1	rs58374074	171119949	T	0.1805	0.8451	1.006	0.08612	0.9314
1	rs58044560	171119984	T	0.1805	0.8451	1.006	0.08612	0.9314
1	rs60781469_indel	171120043	CA	0.1807	0.4942	1.009	0.1301	0.8965
1	rs57519348	171120099	A	0.1798	0.8451	1	0.002471	0.998
1	rs57678907	171120102	T	0.1796	0.845	1.002	0.02471	0.9803
1	rs57147275	171120276	T	0.1709	0.7608	1.019	0.2661	0.7901
1	rs17640463	171120647	A	0.1805	0.8451	1.006	0.08612	0.9314
1	rs7889839	171121173	G	0.1807	0.9225	1.004	0.05127	0.9591
1	rs7886938	171121268	A	0.1805	0.8451	1.008	0.1088	0.9133
1	rs7887142	171121421	T	0.1803	0.845	1.009	0.1244	0.901
1	rs11406277_indel	171121571	TG	0.1803	0.845	1.009	0.1244	0.901
1	rs143994930_indel	171122175	CA	0.1732	0.7632	1.006	0.08328	0.9336
1	rs144048749_indel	171122229	GTA	0.18	0.845	1.003	0.03892	0.969
1	rs12754628	171122296	C	0.2722	0.1248	0.9999	-0.0008336	0.9993
1	rs7881379	171127032	A	0.2438	0.4365	1.009	0.1404	0.8884
1	rs7885012	171127396	G	0.2087	0.3914	0.9695	-0.4603	0.6453
1	rs67522662	171127757	C	0.2087	0.3914	0.9695	-0.4603	0.6453
1	rs58365744	171128038	C	0.2465	0.5396	0.986	-0.2217	0.8246
1	rs61814301	171130236	A	0.1051	0.8818	0.8843	-1.381	0.1673
1	rs16864125	171130346	A	0.1989	0.09653	0.9724	-0.4032	0.6868
1	rs60402482	171130537	C	0.04397	0.4363	0.9408	-0.4434	0.6575
1	rs72714112	171130539	C	0.1957	0.1638	0.9545	-0.667	0.5048
1	rs56674917_indel	171130598	C	0.4998	1.459e-07	1.026	0.4408	0.6594
1	rs7062865	171131048	T	0.2213	0.306	1.047	0.6936	0.4879
1	rs35547715_indel	171188230	A	0.1537	0.3002	0.8438	-2.272	0.02306
1	rs111659296	171193908	C	0.108	0.001506	0.9443	-0.6425	0.5205
1	rs112495980_indel	171195319	A	0.1663	0.453	0.9817	-0.2395	0.8107
1	rs10912616	171195958	A	0.1663	0.3909	0.9755	-0.3209	0.7483
1	rs12403890	171196138	T	0.1014	1	1.058	0.613	0.5399
1	rs3738813	171196613	C	0.3938	1.944e-08	1	0.001608	0.9987
1	rs74122280	171196775	T	0.06472	0.8007	0.8659	-1.222	0.2217
1	rs140392774_indel	171196790	CT	0.05922	0.5854	0.8463	-1.377	0.1684
1	rs74122287	171196970	T	0.1719	1.67e-06	0.9011	-1.372	0.17
1	rs2901514	171197032	G	0.3934	1.944e-08	0.9975	-0.04169	0.9667
1	rs113963844	171197792	C	0.0406	0.718	0.9408	-0.4416	0.6588
1	rs57305992	171197914	C	0.08209	0.2618	0.979	-0.2108	0.8331
1	rs74874902	171198453	A	0.1064	0.0004468	0.9269	-0.8507	0.3949
1	rs12758241	171200369	C	0.1562	0.2524	0.8698	-1.877	0.06049
1	rs4916188	171201217	C	0.1535	0.3483	0.8544	-2.101	0.03565
1	rs7549095	171201322	T	0.03599	0.6218	1.154	0.922	0.3565
1	rs72714167	171201547	A	0.08081	0.08267	0.9731	-0.2758	0.7827
1	rs16864216	171201695	C	0.1039	1	1.046	0.497	0.6192
1	rs61815421	171201752	T	0.1033	1	1.066	0.7055	0.4805
1	rs6425394	171201909	C	0.347	1.095e-09	0.9966	-0.05332	0.9575
1	rs12072321	171202164	C	0.1743	3.697e-06	0.9085	-1.272	0.2035
1	rs2049922	171202927	G	0.3473	1.095e-09	1	0.005061	0.996
1	rs115221201	171202943	A	0.02748	1	1.12	0.6466	0.5179
1	rs78314051	171203580	T	0.03635	0.6235	1.114	0.6999	0.484
1	rs4916269	171203728	A	0.3167	0.9468	1.042	0.6972	0.4857
1	rs12067810	171203970	A	0.1739	3.697e-06	0.9047	-1.327	0.1846
1	rs58956470	171204400	T	0.1743	3.697e-06	0.9085	-1.272	0.2035
1	rs56233063	171204412	A	0.1743	3.697e-06	0.9085	-1.272	0.2035
1	rs78653431_indel	171204488	CA	0.09716	0.8639	1.325	2.959	0.003082
1	rs12069067	171204581	G	0.3363	5.007e-11	0.971	-0.454	0.6499
1	rs56159716	171204594	G	0.1743	3.697e-06	0.9085	-1.272	0.2035
1	rs12405613	171204809	G	0.4207	0.5561	1.056	0.9886	0.3229
1	rs7516374	171204913	T	0.3168	0.947	1.04	0.6617	0.5082
1	rs138799990_indel	171204946	G	0.1741	6.408e-06	0.9115	-1.227	0.2197
1	rs7536822	171204963	G	0.4051	7.623e-07	0.9943	-0.09555	0.9239
1	rs7529080	171205078	A	0.3415	4.373e-10	0.9809	-0.3009	0.7635
1	rs111267973_indel	171212470	A	0.3463	5.103e-18	0.9763	-0.3812	0.703
1	rs12078953	171212646	A	0.3651	1.297e-07	1.011	0.1783	0.8585
1	rs7531971	171212721	T	0.4057	7.623e-07	0.999	-0.01691	0.9865
1	rs7545153	171212746	A	0.3168	0.8414	1.037	0.6145	0.5389
1	rs80002786	171214438	G	0.03652	1	1.068	0.4296	0.6675
1	rs7551531	171214880	A	0.3441	0.7489	1.036	0.6063	0.5443
1	rs7551934	171215242	C	0.07429	0.4017	1.003	0.02554	0.9796
1	rs2064078	171217181	G	0.35	2.662e-09	0.9977	-0.03653	0.9709
1	rs17350523	171217445	T	0.473	0.4568	1.04	0.7033	0.4819
1	rs12720462	171217691	A	0.1004	1	1.038	0.4114	0.6808
1	rs4916191	171218287	G	0.3496	2.662e-09	0.9944	-0.08791	0.9299
1	rs4916192	171218366	T	0.3479	7.902e-10	0.9969	-0.04922	0.9607
1	rs7527107	171218696	G	0.1764	7.461e-06	0.9207	-1.102	0.2704
1	rs10553752_indel	171218715	A	0.111	0.003251	0.9698	-0.349	0.7271
1	rs28384819	171218925	C	0.09521	0.7279	1.302	2.777	0.005486
1	rs4480395	171218955	A	0.4754	0.567	1.045	0.7969	0.4255
1	var_chr1_171219744_indel	171219744	CA	0.03333	0.06129	1.081	0.4991	0.6177
1	rs6689616	171219803	G	0.1734	3.469e-06	0.8998	-1.395	0.163
1	rs12090485	171220626	A	0.3427	3.166e-10	0.9773	-0.3576	0.7207
1	rs7533889	171221021	T	0.1583	0.577	1.028	0.3603	0.7186
1	rs78266892	171221177	T	0.1106	0.003151	0.9713	-0.3308	0.7408
1	rs4073693	171222024	G	0.1156	0.6643	1.071	0.795	0.4266
1	rs28384826	171222139	C	0.0273	0.4587	1.136	0.7289	0.4661
1	rs16864243	171222141	T	0.05833	0.4197	0.8441	-1.392	0.164
1	rs16864245	171222380	G	0.178	0.0001069	0.9629	-0.5068	0.6123
1	rs28384833	171222925	G	0.02784	0.5196	1.007	0.03993	0.9681
1	rs10912669	171223015	T	0.3727	0.3209	1.012	0.2075	0.8356
1	rs78473007	171223710	G	0.02943	0.5896	0.9311	-0.432	0.6657
1	rs12567338	171223747	T	0.2601	0.8812	1.011	0.1723	0.8632
1	rs28384840	171224048	G	0.05248	0.02355	1.106	0.7831	0.4336
1	rs28384841	171224083	A	0.025	0.1503	0.8376	-0.9965	0.319
1	rs10798294	171224087	G	0.4945	9.328e-10	0.9855	-0.2482	0.804
1	rs28384842	171224108	T	0.03652	1	0.773	-1.751	0.07991
1	rs28384844	171224252	C	0.02695	0.4955	1.032	0.1783	0.8585
1	rs16864258	171226034	C	0.1048	0.6599	0.9589	-0.4786	0.6322
1	rs6670639	171226409	A	0.3184	0.000753	0.9273	-1.186	0.2355
1	rs28384854	171226674	G	0.04096	1	1.127	0.8306	0.4062
1	rs10912672	171226705	A	0.2746	0.08009	0.9172	-1.335	0.1818
1	rs10912673	171226714	T	0.3736	1.908e-10	0.9637	-0.5765	0.5643
1	rs10798296	171226934	G	0.09309	0.01069	1.033	0.3184	0.7502
1	rs10912675	171227216	C	0.4801	3.441e-06	0.9488	-0.8674	0.3857
1	rs12141555	171227487	G	0.3248	0.0002487	0.9235	-1.256	0.2091
1	rs28384859_indel	171227991	GGTGA	0.07004	0.4448	1.002	0.01435	0.9886
1	rs28384861	171228577	A	0.03546	1	1.125	0.7686	0.4422
1	rs10798297	171228895	T	0.3346	1.92e-05	0.9288	-1.166	0.2437
1	rs76782563	171229584	C	0.06773	0.2947	1.016	0.1351	0.8925
1	rs12726624	171231630	G	0.2972	5.121e-05	0.8989	-1.672	0.09451
1	rs10912692	171231635	G	0.0695	0.09861	1.155	1.265	0.2059
1	rs12085247	171231960	T	0.06915	0.2659	1.16	1.299	0.194
1	rs12040753	171232213	T	0.1078	0.319	0.9563	-0.5149	0.6066
1	rs12044884	171232277	C	0.1082	0.3224	0.9523	-0.5648	0.5722
1	rs17581251	171232446	T	0.09663	0.3117	0.7846	-2.668	0.007631
1	rs28360370	171232963	T	0.02695	1	1.093	0.505	0.6136
1	var_chr1_171234548_indel	171234548	A	0.03877	0.0001578	1.044	0.3071	0.7588
1	rs28360379_indel	171234851	A	0.2823	0.0002725	0.8769	-2.047	0.04069
1	rs6674596	171235088	T	0.2965	7.117e-05	0.886	-1.895	0.05809
1	rs13376631	171235742	G	0.2817	0.0002571	0.8874	-1.862	0.06255
1	rs10912694	171236223	G	0.477	4.547e-07	0.9275	-1.243	0.214
1	rs16864296	171236326	C	0.03422	0.1808	1.165	1.019	0.3081
1	rs28360383	171237120	A	0.08564	0.5846	1.115	1.126	0.2601
1	rs28360386	171237727	C	0.05089	0.0302	1.003	0.02221	0.9823
1	rs28360387_indel	171237748	CT	0.05266	0.01147	1.019	0.1481	0.8823
1	rs12094878	171243863	C	0.2993	0.001728	0.9183	-1.325	0.1852
1	rs2076320	171244759	C	0.1121	0.3389	0.9336	-0.8009	0.4232
1	rs12730181	171244806	A	0.1883	0.4634	0.8853	-1.748	0.08051
1	rs16864302	171244911	G	0.1888	0.5204	0.8862	-1.734	0.08297
1	rs28360401	171245127	T	0.03972	0.3332	1.173	1.086	0.2773
1	rs12062692	171245579	G	0.3261	1.128e-06	0.9123	-1.433	0.152
1	rs7534650	171245926	A	0.0906	0.0144	1.049	0.4717	0.6372
1	rs7539057	171248614	A	0.3571	2.274e-10	0.9261	-1.189	0.2344
1	rs3766654	171249094	T	0.1119	0.3389	0.9307	-0.8369	0.4027
1	rs10912709	171249166	T	0.08404	0.1263	1.061	0.5595	0.5758
1	rs742349	171249643	G	0.06436	0.2697	0.9941	-0.05078	0.9595
1	rs742350	171250044	T	0.2956	0.00408	0.9141	-1.394	0.1633
1	rs16864312	171250216	C	0.04894	0.4311	1.133	0.9364	0.349
1	rs28360417	171250856	C	0.04876	0.4261	1.147	1.03	0.3031
1	rs16864314	171251196	G	0.0727	0.02039	1.055	0.4834	0.6288
1	rs12091482	171251509	T	0.3567	4.761e-10	0.9274	-1.167	0.2432
1	rs10399952	171251663	G	0.3571	1.467e-10	0.9228	-1.244	0.2135
1	rs28360423_indel	171251680	T	0.3559	3.718e-11	0.9231	-1.248	0.2121
1	rs28360425	171251785	A	0.04952	0.4367	1.13	0.9254	0.3548
1	rs10399602	171251876	C	0.3571	2.274e-10	0.9261	-1.189	0.2344
1	rs7519999	171251958	G	0.3571	2.274e-10	0.9261	-1.189	0.2344
1	rs12049309	171252013	C	0.06897	0.06083	0.952	-0.4608	0.6449
1	rs7512853	171252102	T	0.3573	2.274e-10	0.928	-1.157	0.2474
1	rs1126692	171252287	G	0.334	4.987e-06	0.9356	-1.043	0.297
1	rs12092985	171252537	A	0.3571	2.274e-10	0.9261	-1.189	0.2344
1	rs12057955	171252687	G	0.2789	0.00729	0.9193	-1.314	0.1888
1	rs12354390	171252868	T	0.3567	3.142e-10	0.9298	-1.127	0.2596
1	rs10912713	171252938	T	0.3569	2.068e-10	0.9277	-1.162	0.2452
1	rs10912714	171253037	G	0.3573	1.467e-10	0.9246	-1.215	0.2244
1	rs16864332	171253527	C	0.04894	0.4311	1.133	0.9364	0.349
1	rs16864339	171254209	A	0.06011	0.05965	0.9704	-0.2615	0.7937
1	rs12954	171254794	T	0.1137	0.2237	0.9433	-0.6878	0.4916
1	rs28360434	171254804	A	0.05408	0.7309	1.082	0.6224	0.5337
1	rs28360435	171254816	A	0.05408	0.7309	1.082	0.6224	0.5337
1	rs7877	171254890	T	0.4812	1.968e-06	0.9266	-1.258	0.2085
1	rs12059179	171255346	T	0.3676	1.058e-11	0.9477	-0.8264	0.4086
1	rs28360438	171255804	G	0.04876	0.4261	1.147	1.03	0.3031
1	rs12118836	171256038	A	0.1119	0.3389	0.9307	-0.8369	0.4027
1	rs10912718	171256207	T	0.1119	0.3389	0.9307	-0.8369	0.4027
1	rs78599360	171256761	C	0.03245	0.6217	1.023	0.1409	0.888
1	rs16864353	171257256	A	0.05426	0.7333	1.073	0.5552	0.5787
1	rs10912723	171258131	C	0.2798	0.006076	0.9089	-1.494	0.1353
1	rs10798304	171258642	T	0.4837	3.485e-07	0.9268	-1.255	0.2094
1	rs2038097	171259677	T	0.08475	0.0085	1.044	0.4083	0.6831
1	rs58887979	171269010	C	0.07713	0.0358	1.033	0.295	0.768
1	rs742351	171269219	C	0.1895	0.2751	0.8755	-1.914	0.05568
1	rs12124080	171269272	A	0.1117	0.3389	0.9265	-0.8899	0.3735
1	rs12072043	171269406	T	0.2672	0.02603	0.9152	-1.38	0.1675
1	rs10912736	171270106	C	0.272	0.0004242	0.9144	-1.42	0.1557
1	rs4607925	171282853	A	0.2668	0.02577	0.9147	-1.388	0.1651
1	rs16864387	171283843	C	0.2668	0.02577	0.9147	-1.388	0.1651
1	rs12757839	171287958	A	0.267	0.01165	0.9122	-1.433	0.1519
1	rs55949630	171288630	C	0.3553	2.71e-10	0.9415	-0.9381	0.3482
1	rs12729885	171289803	G	0.1894	0.2362	0.8691	-2.016	0.04382
1	rs2076322	171292017	G	0.1913	0.2413	0.8701	-2.014	0.04404
1	rs2284129	171294643	A	0.4702	5.88e-05	0.9202	-1.396	0.1626
1	rs2284131	171295285	C	0.3528	2.671e-11	0.9477	-0.8544	0.3929
1	rs718016	171299015	G	0.3713	0.002034	0.9697	-0.536	0.592

## Sheet: Supplemental Table S7
LOCUS	HAPLOTYPE	F_A	F_U	CHISQ	DF	P	SNPS
H1	OMNIBUS	NA	NA	10.49	7	0.1623	rs6608461|rs72637246|rs66501104_indel|rs1736554|rs17564210|rs3754487|rs28363515|rs12404183|rs12404218|rs3754491|rs35525949_indel
H1	GTGGTCTTTGTC	0.03047	0.03386	0.2615	1	0.6091	rs6608461|rs72637246|rs66501104_indel|rs1736554|rs17564210|rs3754487|rs28363515|rs12404183|rs12404218|rs3754491|rs35525949_indel
H1	GTGGTCTTTGT	0.4072	0.4309	1.631	1	0.2015	rs6608461|rs72637246|rs66501104_indel|rs1736554|rs17564210|rs3754487|rs28363515|rs12404183|rs12404218|rs3754491|rs35525949_indel
H1	CTGAGTCTTTGTC	0.165	0.1639	0.006118	1	0.9377	rs6608461|rs72637246|rs66501104_indel|rs1736554|rs17564210|rs3754487|rs28363515|rs12404183|rs12404218|rs3754491|rs35525949_indel
H1	CTGAGTTTTTGTC	0.1937	0.1613	5.1	1	0.02392	rs6608461|rs72637246|rs66501104_indel|rs1736554|rs17564210|rs3754487|rs28363515|rs12404183|rs12404218|rs3754491|rs35525949_indel
H1	CTGAGCCTTTGTC	0.07756	0.0777	0.0001784	1	0.9893	rs6608461|rs72637246|rs66501104_indel|rs1736554|rs17564210|rs3754487|rs28363515|rs12404183|rs12404218|rs3754491|rs35525949_indel
H1	CTGAATCTTTGTC	0.0651	0.05683	0.8437	1	0.3583	rs6608461|rs72637246|rs66501104_indel|rs1736554|rs17564210|rs3754487|rs28363515|rs12404183|rs12404218|rs3754491|rs35525949_indel
H1	CCGAGTCCCACTC	0.02841	0.04312	4.46	1	0.03469	rs6608461|rs72637246|rs66501104_indel|rs1736554|rs17564210|rs3754487|rs28363515|rs12404183|rs12404218|rs3754491|rs35525949_indel
H1	CCGAGTCCCACT	0.03253	0.03242	0.0002829	1	0.9866	rs6608461|rs72637246|rs66501104_indel|rs1736554|rs17564210|rs3754487|rs28363515|rs12404183|rs12404218|rs3754491|rs35525949_indel
H2	OMNIBUS	NA	NA	13.41	9	0.145	rs113729962|rs2064074|rs1736566|rs2064075|rs28745584|rs28745585|rs28363527|rs67727346|rs1920137|rs12076145|rs74319242|rs12404455|rs72712649|rs12072547|rs10911192|rs12072717|rs12403297|rs10911238|rs28363536|rs28363537|rs34063190_indel|rs10797877|rs10797878|rs1080197|rs28363545|rs1800822|rs2266782|rs143661234_indel|rs2066529|rs1920149|rs2066534|rs28363550_indel|rs10797894|rs1736556|rs16864042|rs223…
H2	GGACACGTCGGGTACCGTGGCAATCTTCAGTCTGAGTCCGTAGTGGCCTCGGCAAGCGTGCACGATCGACTTAACCGAGGTTTGGCAGTCCGTCACCCGCGCTGTCAAGGATAAGCCCTACTGG	0.1379	0.1475	0.5121	1	0.4742	rs113729962|rs2064074|rs1736566|rs2064075|rs28745584|rs28745585|rs28363527|rs67727346|rs1920137|rs12076145|rs74319242|rs12404455|rs72712649|rs12072547|rs10911192|rs12072717|rs12403297|rs10911238|rs28363536|rs28363537|rs34063190_indel|rs10797877|rs10797878|rs1080197|rs28363545|rs1800822|rs2266782|rs143661234_indel|rs2066529|rs1920149|rs2066534|rs28363550_indel|rs10797894|rs1736556|rs16864042|rs223…
H2	GAAAACACAAGGTTATGAGGCAACTTTCGGTCTGGCTCACGCGCGGCCTCGGCAAGCGTACAAATCAATCAATTGCGTCGGGCAGTCCGTTTCTCGCCTTGCCCTCAAGGATCAGCCCTACAGG	0.4416	0.4454	0.03905	1	0.8433	rs113729962|rs2064074|rs1736566|rs2064075|rs28745584|rs28745585|rs28363527|rs67727346|rs1920137|rs12076145|rs74319242|rs12404455|rs72712649|rs12072547|rs10911192|rs12072717|rs12403297|rs10911238|rs28363536|rs28363537|rs34063190_indel|rs10797877|rs10797878|rs1080197|rs28363545|rs1800822|rs2266782|rs143661234_indel|rs2066529|rs1920149|rs2066534|rs28363550_indel|rs10797894|rs1736556|rs16864042|rs223…
H2	AGAAATATCGGTATCTAATACAATTCTCAGTCTAACTAGTCGTCACTCCTAATATGTGTACACATTCGACTAGGCTGCACCGAATGGACCTTCTTCCTTAGTCCTAGAACCAGTTTTCTTAAA	0.174	0.1529	2.188	1	0.1391	rs113729962|rs2064074|rs1736566|rs2064075|rs28745584|rs28745585|rs28363527|rs67727346|rs1920137|rs12076145|rs74319242|rs12404455|rs72712649|rs12072547|rs10911192|rs12072717|rs12403297|rs10911238|rs28363536|rs28363537|rs34063190_indel|rs10797877|rs10797878|rs1080197|rs28363545|rs1800822|rs2266782|rs143661234_indel|rs2066529|rs1920149|rs2066534|rs28363550_indel|rs10797894|rs1736556|rs16864042|rs223…
H2	GAGAACACAAGGTTATGAGGCAACTTTCGGTCTGGCTCAGGCATGGCCTCGGCAATCGTACACAATCGATCAACTGCGTCGGGCAGTCCGTTTCCCGCCTTGCTCTCCAGGATAAGCCCTACAGG	0.06856	0.06536	0.1105	1	0.7396	rs113729962|rs2064074|rs1736566|rs2064075|rs28745584|rs28745585|rs28363527|rs67727346|rs1920137|rs12076145|rs74319242|rs12404455|rs72712649|rs12072547|rs10911192|rs12072717|rs12403297|rs10911238|rs28363536|rs28363537|rs34063190_indel|rs10797877|rs10797878|rs1080197|rs28363545|rs1800822|rs2266782|rs143661234_indel|rs2066529|rs1920149|rs2066534|rs28363550_indel|rs10797894|rs1736556|rs16864042|rs223…
H2	GGAATCATCGGGTACCGAGGCTCTCTGGGACTCAGGCGTCGTTTTGACTATGCATATACAATATGATTAACTGCACCGAACAGTCCATCTTCTTCCTTGCTCTCAAGGATAAGCCCTACAGG	0.02311	0.02523	0.1289	1	0.7195	rs113729962|rs2064074|rs1736566|rs2064075|rs28745584|rs28745585|rs28363527|rs67727346|rs1920137|rs12076145|rs74319242|rs12404455|rs72712649|rs12072547|rs10911192|rs12072717|rs12403297|rs10911238|rs28363536|rs28363537|rs34063190_indel|rs10797877|rs10797878|rs1080197|rs28363545|rs1800822|rs2266782|rs143661234_indel|rs2066529|rs1920149|rs2066534|rs28363550_indel|rs10797894|rs1736556|rs16864042|rs223…
H2	GAAAACACAAGGTTATGAGGCAACTTTCGGTCTGGCTCACGCGCGGCCTCGGCAAGCGTATATAGACAAATCAATCAACTGCGTCGGGCAGTCCGTTTCTCGCCTTGCCCTCAAGGATCAGCCCTACAGG	0.01042	0.0237	7.15	1	0.007496	rs113729962|rs2064074|rs1736566|rs2064075|rs28745584|rs28745585|rs28363527|rs67727346|rs1920137|rs12076145|rs74319242|rs12404455|rs72712649|rs12072547|rs10911192|rs12072717|rs12403297|rs10911238|rs28363536|rs28363537|rs34063190_indel|rs10797877|rs10797878|rs1080197|rs28363545|rs1800822|rs2266782|rs143661234_indel|rs2066529|rs1920149|rs2066534|rs28363550_indel|rs10797894|rs1736556|rs16864042|rs223…
H2	AGAAATATCGGTATCTAATACAATTCTCAGTCTAACTAGTCGTCACTCCTAATATGTGTACACATTCGACTAGGCTGCACCGAATGGACCTTCTTCCTTAGTCCTAGAACCAGTTTTCTTAGG	0.0296	0.02829	0.04138	1	0.8388	rs113729962|rs2064074|rs1736566|rs2064075|rs28745584|rs28745585|rs28363527|rs67727346|rs1920137|rs12076145|rs74319242|rs12404455|rs72712649|rs12072547|rs10911192|rs12072717|rs12403297|rs10911238|rs28363536|rs28363537|rs34063190_indel|rs10797877|rs10797878|rs1080197|rs28363545|rs1800822|rs2266782|rs143661234_indel|rs2066529|rs1920149|rs2066534|rs28363550_indel|rs10797894|rs1736556|rs16864042|rs223…
H2	GGAATCATCGGGTACCGAGGCTCTCTGGGACTCAGGAGTGGTTTTGACTATGCATATATAGATACAATATGACTTAGGCTGCACCGAATAGTCCATCTTCTGCGCTCTCAAGGATAAGCCCTACAGG	0.03177	0.03517	0.2406	1	0.6238	rs113729962|rs2064074|rs1736566|rs2064075|rs28745584|rs28745585|rs28363527|rs67727346|rs1920137|rs12076145|rs74319242|rs12404455|rs72712649|rs12072547|rs10911192|rs12072717|rs12403297|rs10911238|rs28363536|rs28363537|rs34063190_indel|rs10797877|rs10797878|rs1080197|rs28363545|rs1800822|rs2266782|rs143661234_indel|rs2066529|rs1920149|rs2066534|rs28363550_indel|rs10797894|rs1736556|rs16864042|rs223…
H2	GGACACGTCGGGTACCGTGGCAATCTTCAGTCTGAGTCCGTAGTGGCCTCGGCAAGCGTGCACGATCGACTTAACCGAGGTTTGGCAGTCCGTCTCCCGCGCTGTCAAGGATAAGCCCTACTGG	0.007974	0.01376	2.112	1	0.1461	rs113729962|rs2064074|rs1736566|rs2064075|rs28745584|rs28745585|rs28363527|rs67727346|rs1920137|rs12076145|rs74319242|rs12404455|rs72712649|rs12072547|rs10911192|rs12072717|rs12403297|rs10911238|rs28363536|rs28363537|rs34063190_indel|rs10797877|rs10797878|rs1080197|rs28363545|rs1800822|rs2266782|rs143661234_indel|rs2066529|rs1920149|rs2066534|rs28363550_indel|rs10797894|rs1736556|rs16864042|rs223…
H2	GGACACGTCGTGTACCGTGGCAATCTTCAGTCTGAGTCCGTAGTGGCCTCGGCAAGCGTGCACGATCGACTTAACCGAGGTTTGGCAGTCCGTCACCCGCGCTGTCAAGGATAAGCCCTACTGG	0.07509	0.06269	1.608	1	0.2047	rs113729962|rs2064074|rs1736566|rs2064075|rs28745584|rs28745585|rs28363527|rs67727346|rs1920137|rs12076145|rs74319242|rs12404455|rs72712649|rs12072547|rs10911192|rs12072717|rs12403297|rs10911238|rs28363536|rs28363537|rs34063190_indel|rs10797877|rs10797878|rs1080197|rs28363545|rs1800822|rs2266782|rs143661234_indel|rs2066529|rs1920149|rs2066534|rs28363550_indel|rs10797894|rs1736556|rs16864042|rs223…
H3	OMNIBUS	NA	NA	16.32	11	0.1295	rs59184216|rs2272797|rs1795244|rs2272799|rs2272800|rs3817765|rs7885569|rs1736567|rs140171970_indel|rs17623833|rs10489229|rs17566256|rs58374074|rs58044560|rs60781469_indel|rs57519348|rs57678907|rs57147275|rs17640463|rs7889839|rs7886938|rs7887142|rs11406277_indel|rs143994930_indel|rs144048749_indel|rs12754628|rs7881379|rs7885012|rs67522662|rs58365744|rs61814301|rs16864125|rs72714112|rs56674917_inde…
H3	AGCCGAGCGGGTCCCGAGGAGGTCGCGATAGACCC	0.04108	0.04445	0.1911	1	0.662	rs59184216|rs2272797|rs1795244|rs2272799|rs2272800|rs3817765|rs7885569|rs1736567|rs140171970_indel|rs17623833|rs10489229|rs17566256|rs58374074|rs58044560|rs60781469_indel|rs57519348|rs57678907|rs57147275|rs17640463|rs7889839|rs7886938|rs7887142|rs11406277_indel|rs143994930_indel|rs144048749_indel|rs12754628|rs7881379|rs7885012|rs67522662|rs58365744|rs61814301|rs16864125|rs72714112|rs56674917_inde…
H3	AGTCGAGGGGGTCCCGAGGAGGTCGTGATAGGGCACACAC	0.475	0.4883	0.4884	1	0.4846	rs59184216|rs2272797|rs1795244|rs2272799|rs2272800|rs3817765|rs7885569|rs1736567|rs140171970_indel|rs17623833|rs10489229|rs17566256|rs58374074|rs58044560|rs60781469_indel|rs57519348|rs57678907|rs57147275|rs17640463|rs7889839|rs7886938|rs7887142|rs11406277_indel|rs143994930_indel|rs144048749_indel|rs12754628|rs7881379|rs7885012|rs67522662|rs58365744|rs61814301|rs16864125|rs72714112|rs56674917_inde…
H3	GACTAGACGTAAATTCAATTAGATTGCAGTATAGCCGGGCACACAC	0.1724	0.15	2.556	1	0.1099	rs59184216|rs2272797|rs1795244|rs2272799|rs2272800|rs3817765|rs7885569|rs1736567|rs140171970_indel|rs17623833|rs10489229|rs17566256|rs58374074|rs58044560|rs60781469_indel|rs57519348|rs57678907|rs57147275|rs17640463|rs7889839|rs7886938|rs7887142|rs11406277_indel|rs143994930_indel|rs144048749_indel|rs12754628|rs7881379|rs7885012|rs67522662|rs58365744|rs61814301|rs16864125|rs72714112|rs56674917_inde…
H3	AGCCGAGCGGGTCCCGAGGAGGTCGCGATAAACCC	0.05922	0.04837	1.588	1	0.2076	rs59184216|rs2272797|rs1795244|rs2272799|rs2272800|rs3817765|rs7885569|rs1736567|rs140171970_indel|rs17623833|rs10489229|rs17566256|rs58374074|rs58044560|rs60781469_indel|rs57519348|rs57678907|rs57147275|rs17640463|rs7889839|rs7886938|rs7887142|rs11406277_indel|rs143994930_indel|rs144048749_indel|rs12754628|rs7881379|rs7885012|rs67522662|rs58365744|rs61814301|rs16864125|rs72714112|rs56674917_inde…
H3	AGCCGAGCGGGTCCCGAGGAGGTCGTGATAGGGCT	0.05972	0.0528	0.6198	1	0.4311	rs59184216|rs2272797|rs1795244|rs2272799|rs2272800|rs3817765|rs7885569|rs1736567|rs140171970_indel|rs17623833|rs10489229|rs17566256|rs58374074|rs58044560|rs60781469_indel|rs57519348|rs57678907|rs57147275|rs17640463|rs7889839|rs7886938|rs7887142|rs11406277_indel|rs143994930_indel|rs144048749_indel|rs12754628|rs7881379|rs7885012|rs67522662|rs58365744|rs61814301|rs16864125|rs72714112|rs56674917_inde…
H3	GGCCGAGCGTGGTCCCGAGGAGGTCGTAATCGGGCC	0.01765	0.0237	1.25	1	0.2636	rs59184216|rs2272797|rs1795244|rs2272799|rs2272800|rs3817765|rs7885569|rs1736567|rs140171970_indel|rs17623833|rs10489229|rs17566256|rs58374074|rs58044560|rs60781469_indel|rs57519348|rs57678907|rs57147275|rs17640463|rs7889839|rs7886938|rs7887142|rs11406277_indel|rs143994930_indel|rs144048749_indel|rs12754628|rs7881379|rs7885012|rs67522662|rs58365744|rs61814301|rs16864125|rs72714112|rs56674917_inde…
H3	AGTCGAGGGGGTCCCGAGGAGGTCGTGATAAACCC	0.00802	0.01625	3.927	1	0.04751	rs59184216|rs2272797|rs1795244|rs2272799|rs2272800|rs3817765|rs7885569|rs1736567|rs140171970_indel|rs17623833|rs10489229|rs17566256|rs58374074|rs58044560|rs60781469_indel|rs57519348|rs57678907|rs57147275|rs17640463|rs7889839|rs7886938|rs7887142|rs11406277_indel|rs143994930_indel|rs144048749_indel|rs12754628|rs7881379|rs7885012|rs67522662|rs58365744|rs61814301|rs16864125|rs72714112|rs56674917_inde…
H3	AGCCGAGCGGGTCCCGAGGAGGTCGTAGCCGGGCACACAC	0.02655	0.01921	1.656	1	0.1981	rs59184216|rs2272797|rs1795244|rs2272799|rs2272800|rs3817765|rs7885569|rs1736567|rs140171970_indel|rs17623833|rs10489229|rs17566256|rs58374074|rs58044560|rs60781469_indel|rs57519348|rs57678907|rs57147275|rs17640463|rs7889839|rs7886938|rs7887142|rs11406277_indel|rs143994930_indel|rs144048749_indel|rs12754628|rs7881379|rs7885012|rs67522662|rs58365744|rs61814301|rs16864125|rs72714112|rs56674917_inde…
H3	AGTCGAGGGGGTCCCGAGGAGGTCGTGATAGGGCT	0.01243	0.00858	0.9764	1	0.3231	rs59184216|rs2272797|rs1795244|rs2272799|rs2272800|rs3817765|rs7885569|rs1736567|rs140171970_indel|rs17623833|rs10489229|rs17566256|rs58374074|rs58044560|rs60781469_indel|rs57519348|rs57678907|rs57147275|rs17640463|rs7889839|rs7886938|rs7887142|rs11406277_indel|rs143994930_indel|rs144048749_indel|rs12754628|rs7881379|rs7885012|rs67522662|rs58365744|rs61814301|rs16864125|rs72714112|rs56674917_inde…
H3	AGCCGAGCGGGTCCCGAGGAGGTCGCGATAGGGCT	0.1061	0.1171	0.8329	1	0.3614	rs59184216|rs2272797|rs1795244|rs2272799|rs2272800|rs3817765|rs7885569|rs1736567|rs140171970_indel|rs17623833|rs10489229|rs17566256|rs58374074|rs58044560|rs60781469_indel|rs57519348|rs57678907|rs57147275|rs17640463|rs7889839|rs7886938|rs7887142|rs11406277_indel|rs143994930_indel|rs144048749_indel|rs12754628|rs7881379|rs7885012|rs67522662|rs58365744|rs61814301|rs16864125|rs72714112|rs56674917_inde…
H3	AGCCGAGCGGGTCCCGAGGAGGTCGCGATAGGGCACACAC	0.01326	0.01548	0.2419	1	0.6229	rs59184216|rs2272797|rs1795244|rs2272799|rs2272800|rs3817765|rs7885569|rs1736567|rs140171970_indel|rs17623833|rs10489229|rs17566256|rs58374074|rs58044560|rs60781469_indel|rs57519348|rs57678907|rs57147275|rs17640463|rs7889839|rs7886938|rs7887142|rs11406277_indel|rs143994930_indel|rs144048749_indel|rs12754628|rs7881379|rs7885012|rs67522662|rs58365744|rs61814301|rs16864125|rs72714112|rs56674917_inde…
H3	AGCCGAGCGGGTCCCGAGGAGGTCGTGATAGGGCACACAC	0.008602	0.01586	3.027	1	0.08189	rs59184216|rs2272797|rs1795244|rs2272799|rs2272800|rs3817765|rs7885569|rs1736567|rs140171970_indel|rs17623833|rs10489229|rs17566256|rs58374074|rs58044560|rs60781469_indel|rs57519348|rs57678907|rs57147275|rs17640463|rs7889839|rs7886938|rs7887142|rs11406277_indel|rs143994930_indel|rs144048749_indel|rs12754628|rs7881379|rs7885012|rs67522662|rs58365744|rs61814301|rs16864125|rs72714112|rs56674917_inde…
H4	OMNIBUS	NA	NA	13.15	5	0.02199	rs35547715_indel|rs112495980_indel|rs10912616|rs12403890|rs3738813|rs2901514|rs57305992|rs12758241|rs4916188|rs72714167|rs16864216|rs61815421|rs6425394|rs12072321|rs2049922|rs4916269|rs12067810|rs58956470|rs56233063|rs78653431_indel|rs12069067|rs56159716|rs12405613|rs7516374|rs138799990_indel|rs7536822|rs7529080|rs111267973_indel|rs12078953|rs7531971|rs7545153|rs7551531|rs7551934|rs2064078|rs1735…
H4	ATACGCGAATTTTCACAGATACAGACGACACGATGAGTCAATTAGGGACCAC	0.03322	0.04207	1.436	1	0.2308	rs35547715_indel|rs112495980_indel|rs10912616|rs12403890|rs3738813|rs2901514|rs57305992|rs12758241|rs4916188|rs72714167|rs16864216|rs61815421|rs6425394|rs12072321|rs2049922|rs4916269|rs12067810|rs58956470|rs56233063|rs78653431_indel|rs12069067|rs56159716|rs12405613|rs7516374|rs138799990_indel|rs7536822|rs7529080|rs111267973_indel|rs12078953|rs7531971|rs7545153|rs7551531|rs7551934|rs2064078|rs1735…
H4	ATACGCCGATTTTCCTGGGAGCGTACGAGAAATGGGGCCGT	0.5879	0.5866	0.004598	1	0.9459	rs35547715_indel|rs112495980_indel|rs10912616|rs12403890|rs3738813|rs2901514|rs57305992|rs12758241|rs4916188|rs72714167|rs16864216|rs61815421|rs6425394|rs12072321|rs2049922|rs4916269|rs12067810|rs58956470|rs56233063|rs78653431_indel|rs12069067|rs56159716|rs12405613|rs7516374|rs138799990_indel|rs7536822|rs7529080|rs111267973_indel|rs12078953|rs7531971|rs7545153|rs7551531|rs7551934|rs2064078|rs1735…
H4	AACGCGAACCTTCATAAGAGCATGTGAACACGATGAGTCAATTAAAGATCAC	0.1191	0.1485	4.953	1	0.02604	rs35547715_indel|rs112495980_indel|rs10912616|rs12403890|rs3738813|rs2901514|rs57305992|rs12758241|rs4916188|rs72714167|rs16864216|rs61815421|rs6425394|rs12072321|rs2049922|rs4916269|rs12067810|rs58956470|rs56233063|rs78653431_indel|rs12069067|rs56159716|rs12405613|rs7516374|rs138799990_indel|rs7536822|rs7529080|rs111267973_indel|rs12078953|rs7531971|rs7545153|rs7551531|rs7551934|rs2064078|rs1735…
H4	ATAATGACTTACTATAGGAGCATGCGAACACGATGAGTCAATTAGGCATAAC	0.07236	0.07147	0.007912	1	0.9291	rs35547715_indel|rs112495980_indel|rs10912616|rs12403890|rs3738813|rs2901514|rs57305992|rs12758241|rs4916188|rs72714167|rs16864216|rs61815421|rs6425394|rs12072321|rs2049922|rs4916269|rs12067810|rs58956470|rs56233063|rs78653431_indel|rs12069067|rs56159716|rs12405613|rs7516374|rs138799990_indel|rs7536822|rs7529080|rs111267973_indel|rs12078953|rs7531971|rs7545153|rs7551531|rs7551934|rs2064078|rs1735…
H4	ATACGCGAATTTTCATAAGAGCAATGTGAACACGATGAGTCAATTAAAGATCAC	0.1611	0.1218	8.408	1	0.003737	rs35547715_indel|rs112495980_indel|rs10912616|rs12403890|rs3738813|rs2901514|rs57305992|rs12758241|rs4916188|rs72714167|rs16864216|rs61815421|rs6425394|rs12072321|rs2049922|rs4916269|rs12067810|rs58956470|rs56233063|rs78653431_indel|rs12069067|rs56159716|rs12405613|rs7516374|rs138799990_indel|rs7536822|rs7529080|rs111267973_indel|rs12078953|rs7531971|rs7545153|rs7551531|rs7551934|rs2064078|rs1735…
H4	ATACGCCGATTTTCATAGGAGCATACGAGCACGATGAGTCAATTTGGGATCAC	0.02632	0.0296	0.2625	1	0.6084	rs35547715_indel|rs112495980_indel|rs10912616|rs12403890|rs3738813|rs2901514|rs57305992|rs12758241|rs4916188|rs72714167|rs16864216|rs61815421|rs6425394|rs12072321|rs2049922|rs4916269|rs12067810|rs58956470|rs56233063|rs78653431_indel|rs12069067|rs56159716|rs12405613|rs7516374|rs138799990_indel|rs7536822|rs7529080|rs111267973_indel|rs12078953|rs7531971|rs7545153|rs7551531|rs7551934|rs2064078|rs1735…
H5	OMNIBUS	NA	NA	12.89	4	0.01185	rs7527107|rs10553752_indel|rs28384819|rs4480395|rs12090485|rs7533889|rs78266892
H5	GAATTCT	0.04755	0.05794	1.54	1	0.2146	rs7527107|rs10553752_indel|rs28384819|rs4480395|rs12090485|rs7533889|rs78266892
H5	CATCATACA	0.5596	0.5443	0.6709	1	0.4127	rs7527107|rs10553752_indel|rs28384819|rs4480395|rs12090485|rs7533889|rs78266892
H5	CATCAATCA	0.1309	0.1602	4.916	1	0.0266	rs7527107|rs10553752_indel|rs28384819|rs4480395|rs12090485|rs7533889|rs78266892
H5	CATCAATTA	0.09924	0.1102	0.9058	1	0.3412	rs7527107|rs10553752_indel|rs28384819|rs4480395|rs12090485|rs7533889|rs78266892
H5	CATCCATCA	0.1626	0.1273	7.152	1	0.007486	rs7527107|rs10553752_indel|rs28384819|rs4480395|rs12090485|rs7533889|rs78266892
H6	OMNIBUS	NA	NA	16.93	7	0.01786	rs16864258|rs6670639|rs10912672|rs10912673|rs10912675|rs12141555|rs10798297|rs12726624|rs12040753|rs12044884|rs17581251|rs28360379_indel|rs6674596|rs13376631|rs10912694|rs16864296|rs28360383|rs12094878|rs2076320|rs12730181|rs16864302|rs12062692|rs7539057|rs3766654|rs742350|rs12091482|rs10399952|rs28360423_indel|rs10399602|rs7519999|rs12049309|rs7512853|rs1126692|rs12092985|rs12057955|rs12354390|r…
H6	TGGCTACCGACATAAATGGACAAGACGATATTACAGACGAGCCCCATCGGCACTTGTATTC	0.6331	0.6182	0.6398	1	0.4238	rs16864258|rs6670639|rs10912672|rs10912673|rs10912675|rs12141555|rs10798297|rs12726624|rs12040753|rs12044884|rs17581251|rs28360379_indel|rs6674596|rs13376631|rs10912694|rs16864296|rs28360383|rs12094878|rs2076320|rs12730181|rs16864302|rs12062692|rs7539057|rs3766654|rs742350|rs12091482|rs10399952|rs28360423_indel|rs10399602|rs7519999|rs12049309|rs7512853|rs1126692|rs12092985|rs12057955|rs12354390|r…
H6	TGGCTACCGACATAAATAGACAAGACGATATTACAGACGAGCCCCATCGGCACTTGTATTG	0.1245	0.1037	2.906	1	0.08826	rs16864258|rs6670639|rs10912672|rs10912673|rs10912675|rs12141555|rs10798297|rs12726624|rs12040753|rs12044884|rs17581251|rs28360379_indel|rs6674596|rs13376631|rs10912694|rs16864296|rs28360383|rs12094878|rs2076320|rs12730181|rs16864302|rs12062692|rs7539057|rs3766654|rs742350|rs12091482|rs10399952|rs28360423_indel|rs10399602|rs7519999|rs12049309|rs7512853|rs1126692|rs12092985|rs12057955|rs12354390|r…
H6	CGGCCACCTCCATAAGCGGCCAAGTCGATATTCCAGACGAATTCATTTGACACTTGTAATC	0.06763	0.05322	2.481	1	0.1152	rs16864258|rs6670639|rs10912672|rs10912673|rs10912675|rs12141555|rs10798297|rs12726624|rs12040753|rs12044884|rs17581251|rs28360379_indel|rs6674596|rs13376631|rs10912694|rs16864296|rs28360383|rs12094878|rs2076320|rs12730181|rs16864302|rs12062692|rs7539057|rs3766654|rs742350|rs12091482|rs10399952|rs28360423_indel|rs10399602|rs7519999|rs12049309|rs7512853|rs1126692|rs12092985|rs12057955|rs12354390|r…
H6	TAATCGTGGATATGGTGCAAGGAATTGTCGATGAGTTGGCTTCACTCGTCACACGGACG	0.09712	0.1349	9.516	1	0.002037	rs16864258|rs6670639|rs10912672|rs10912673|rs10912675|rs12141555|rs10798297|rs12726624|rs12040753|rs12044884|rs17581251|rs28360379_indel|rs6674596|rs13376631|rs10912694|rs16864296|rs28360383|rs12094878|rs2076320|rs12730181|rs16864302|rs12062692|rs7539057|rs3766654|rs742350|rs12091482|rs10399952|rs28360423_indel|rs10399602|rs7519999|rs12049309|rs7512853|rs1126692|rs12092985|rs12057955|rs12354390|r…
H6	CGGCCACCTCCATAAGTGGCCAAGTCGATATTCCAGACGAATTCATTTGACACTTGTAATC	0.03022	0.04123	2.404	1	0.121	rs16864258|rs6670639|rs10912672|rs10912673|rs10912675|rs12141555|rs10798297|rs12726624|rs12040753|rs12044884|rs17581251|rs28360379_indel|rs6674596|rs13376631|rs10912694|rs16864296|rs28360383|rs12094878|rs2076320|rs12730181|rs16864302|rs12062692|rs7539057|rs3766654|rs742350|rs12091482|rs10399952|rs28360423_indel|rs10399602|rs7519999|rs12049309|rs7512853|rs1126692|rs12092985|rs12057955|rs12354390|r…
H6	TAATCGTCTCCATAAGTGGCCAAGTCGATATTACAGACGAGTTCATTTGACACTTGTAATC	0.01439	0.01124	0.5305	1	0.4664	rs16864258|rs6670639|rs10912672|rs10912673|rs10912675|rs12141555|rs10798297|rs12726624|rs12040753|rs12044884|rs17581251|rs28360379_indel|rs6674596|rs13376631|rs10912694|rs16864296|rs28360383|rs12094878|rs2076320|rs12730181|rs16864302|rs12062692|rs7539057|rs3766654|rs742350|rs12091482|rs10399952|rs28360423_indel|rs10399602|rs7519999|rs12049309|rs7512853|rs1126692|rs12092985|rs12057955|rs12354390|r…
H6	CGGCCACCTCCATAAGTGGCCAAGTCGATATTACAGACGAGTTCATTTGACACTTGTAATC	0.01587	0.01949	0.515	1	0.473	rs16864258|rs6670639|rs10912672|rs10912673|rs10912675|rs12141555|rs10798297|rs12726624|rs12040753|rs12044884|rs17581251|rs28360379_indel|rs6674596|rs13376631|rs10912694|rs16864296|rs28360383|rs12094878|rs2076320|rs12730181|rs16864302|rs12062692|rs7539057|rs3766654|rs742350|rs12091482|rs10399952|rs28360423_indel|rs10399602|rs7519999|rs12049309|rs7512853|rs1126692|rs12092985|rs12057955|rs12354390|r…
H6	TAATCGTGGACATGGTGCAAGGAATTGTCGATGAGTTGGCTTCACTCGTCACACGGACG	0.01727	0.01799	0.02066	1	0.8857	rs16864258|rs6670639|rs10912672|rs10912673|rs10912675|rs12141555|rs10798297|rs12726624|rs12040753|rs12044884|rs17581251|rs28360379_indel|rs6674596|rs13376631|rs10912694|rs16864296|rs28360383|rs12094878|rs2076320|rs12730181|rs16864302|rs12062692|rs7539057|rs3766654|rs742350|rs12091482|rs10399952|rs28360423_indel|rs10399602|rs7519999|rs12049309|rs7512853|rs1126692|rs12092985|rs12057955|rs12354390|r…

## Sheet: Supplemental Table S8
LOCUS	HAPLOTYPE	F_A	F_U	CHISQ	DF	P	SNPS
H1	OMNIBUS	NA	NA	0.313	2	0.8551	rs7881612|rs35525949_indel
H1	AT	0.2392	0.243	0.05292	1	0.8181	rs7881612|rs35525949_indel
H1	GTC	0.09203	0.08598	0.2945	1	0.5874	rs7881612|rs35525949_indel
H1	ATC	0.6688	0.671	0.01455	1	0.904	rs7881612|rs35525949_indel
H2	OMNIBUS	NA	NA	2.346	5	0.7995	rs2064074|rs16828308|rs2064075|var_chr1_171062625_indel|var_chr1_171062631_indel|var_chr1_171062632_indel|rs28745584
H2	GTATTCCATGGTGTGTGCATATATACATACATGGTGTGTGCATATATACATACATATATATGTGTGTGCATATATACATACATATATATGA	0.06042	0.07359	1.842	1	0.1747	rs2064074|rs16828308|rs2064075|var_chr1_171062625_indel|var_chr1_171062631_indel|var_chr1_171062632_indel|rs28745584
H2	GTCTTCCATGGTGTGTGCATATATACATACATGGTGTGTGCATATATACATACATATATATGTGTGTGCATATATACATACATATATATGA	0.3315	0.3179	0.544	1	0.4608	rs2064074|rs16828308|rs2064075|var_chr1_171062625_indel|var_chr1_171062631_indel|var_chr1_171062632_indel|rs28745584
H2	ATATTCCATGGTGTGTGCATATATACATACATGGTGTGTGCATATATACATACATATATATGTGTGTGCATATATACATACATATATATGA	0.3484	0.3458	0.01983	1	0.888	rs2064074|rs16828308|rs2064075|var_chr1_171062625_indel|var_chr1_171062631_indel|var_chr1_171062632_indel|rs28745584
H2	ACATTCCATGGTGTGTGCATATATACATACATGGTGTGTGCATATATACATACATATATATGTGTGTGCATATATACATACATATATATGA	0.07373	0.07453	0.006129	1	0.9376	rs2064074|rs16828308|rs2064075|var_chr1_171062625_indel|var_chr1_171062631_indel|var_chr1_171062632_indel|rs28745584
H2	GTATTCCATGGTGTGTGCATATATACATACATGGTGTGTGCATATATACATACATATATATGTGTGTGCATATATACATACATATATATGT	0.0874	0.09246	0.2041	1	0.6514	rs2064074|rs16828308|rs2064075|var_chr1_171062625_indel|var_chr1_171062631_indel|var_chr1_171062632_indel|rs28745584
H2	ATATGGA	0.09852	0.09569	0.05948	1	0.8073	rs2064074|rs16828308|rs2064075|var_chr1_171062625_indel|var_chr1_171062631_indel|var_chr1_171062632_indel|rs28745584
H3	OMNIBUS	NA	NA	8.727	10	0.5582	rs28745585|rs28363526|rs28363527|rs201557815_indel|rs67727346|rs1920137|rs12076145|rs12404455|rs72712649|rs12072547|rs10911192|rs12072717|rs12403297|rs10911238|rs28363536|rs28363537|rs34063190_indel|rs28745592_indel|rs10797877|rs10797878
H3	TTATAAAAGTCGTATCTAATACAAATTT	0.06101	0.07589	2.282	1	0.1309	rs28745585|rs28363526|rs28363527|rs201557815_indel|rs67727346|rs1920137|rs12076145|rs12404455|rs72712649|rs12072547|rs10911192|rs12072717|rs12403297|rs10911238|rs28363536|rs28363537|rs34063190_indel|rs28745592_indel|rs10797877|rs10797878
H3	CCGTAAAAGTCGGTACCGAGGCAAATC	0.05187	0.04227	1.29	1	0.256	rs28745585|rs28363526|rs28363527|rs201557815_indel|rs67727346|rs1920137|rs12076145|rs12404455|rs72712649|rs12072547|rs10911192|rs12072717|rs12403297|rs10911238|rs28363536|rs28363537|rs34063190_indel|rs28745592_indel|rs10797877|rs10797878
H3	CTGTAAAAGTCGGTACCGTGGCAAATTC	0.254	0.2513	0.02627	1	0.8712	rs28745585|rs28363526|rs28363527|rs201557815_indel|rs67727346|rs1920137|rs12076145|rs12404455|rs72712649|rs12072547|rs10911192|rs12072717|rs12403297|rs10911238|rs28363536|rs28363537|rs34063190_indel|rs28745592_indel|rs10797877|rs10797878
H3	CTATAAAAGCAAGTTATGAGGCAAATCT	0.2841	0.2767	0.1758	1	0.675	rs28745585|rs28363526|rs28363527|rs201557815_indel|rs67727346|rs1920137|rs12076145|rs12404455|rs72712649|rs12072547|rs10911192|rs12072717|rs12403297|rs10911238|rs28363536|rs28363537|rs34063190_indel|rs28745592_indel|rs10797877|rs10797878
H3	CTGTAAAAGTCGGTACCGAGGCAAATTC	0.08909	0.09448	0.2248	1	0.6354	rs28745585|rs28363526|rs28363527|rs201557815_indel|rs67727346|rs1920137|rs12076145|rs12404455|rs72712649|rs12072547|rs10911192|rs12072717|rs12403297|rs10911238|rs28363536|rs28363537|rs34063190_indel|rs28745592_indel|rs10797877|rs10797878
H3	CTATAAAAGTCGGTACCGAGGCATTC	0.05556	0.04896	0.5566	1	0.4556	rs28745585|rs28363526|rs28363527|rs201557815_indel|rs67727346|rs1920137|rs12076145|rs12404455|rs72712649|rs12072547|rs10911192|rs12072717|rs12403297|rs10911238|rs28363536|rs28363537|rs34063190_indel|rs28745592_indel|rs10797877|rs10797878
H3	CTATAAAAGTAAGTTCTGAGGCAAATTT	0.09929	0.09126	0.4754	1	0.4905	rs28745585|rs28363526|rs28363527|rs201557815_indel|rs67727346|rs1920137|rs12076145|rs12404455|rs72712649|rs12072547|rs10911192|rs12072717|rs12403297|rs10911238|rs28363536|rs28363537|rs34063190_indel|rs28745592_indel|rs10797877|rs10797878
H3	CTATTAAGTTCTGAGGCAAATTC	0.02229	0.0299	1.515	1	0.2183	rs28745585|rs28363526|rs28363527|rs201557815_indel|rs67727346|rs1920137|rs12076145|rs12404455|rs72712649|rs12072547|rs10911192|rs12072717|rs12403297|rs10911238|rs28363536|rs28363537|rs34063190_indel|rs28745592_indel|rs10797877|rs10797878
H3	CTATTAAGTTCTGAGGCAAATTT	0.0305	0.02882	0.06288	1	0.802	rs28745585|rs28363526|rs28363527|rs201557815_indel|rs67727346|rs1920137|rs12076145|rs12404455|rs72712649|rs12072547|rs10911192|rs12072717|rs12403297|rs10911238|rs28363536|rs28363537|rs34063190_indel|rs28745592_indel|rs10797877|rs10797878
H3	CTATAAAAGTAAGTTCCGAGGCAAATCT	0.0329	0.04419	2.282	1	0.1308	rs28745585|rs28363526|rs28363527|rs201557815_indel|rs67727346|rs1920137|rs12076145|rs12404455|rs72712649|rs12072547|rs10911192|rs12072717|rs12403297|rs10911238|rs28363536|rs28363537|rs34063190_indel|rs28745592_indel|rs10797877|rs10797878
H3	CCGTAAAAGTCGGTACCGAGGCAAATTC	0.01933	0.01629	0.3324	1	0.5643	rs28745585|rs28363526|rs28363527|rs201557815_indel|rs67727346|rs1920137|rs12076145|rs12404455|rs72712649|rs12072547|rs10911192|rs12072717|rs12403297|rs10911238|rs28363536|rs28363537|rs34063190_indel|rs28745592_indel|rs10797877|rs10797878
H4	OMNIBUS	NA	NA	4.825	9	0.8493	rs1080197|rs6608463|rs28363545|rs1800822|rs2266782|rs143661234_indel|rs2066529|rs1920149|rs2066534|rs28363550_indel|rs28363553|rs10797894|rs1736556|rs16864042
H4	TCTCAGTCTGACTCGAGT	0.04519	0.03464	1.85	1	0.1737	rs1080197|rs6608463|rs28363545|rs1800822|rs2266782|rs143661234_indel|rs2066529|rs1920149|rs2066534|rs28363550_indel|rs28363553|rs10797894|rs1736556|rs16864042
H4	CCTCAGTCTAACTAAGT	0.06045	0.07505	2.266	1	0.1323	rs1080197|rs6608463|rs28363545|rs1800822|rs2266782|rs143661234_indel|rs2066529|rs1920149|rs2066534|rs28363550_indel|rs28363553|rs10797894|rs1736556|rs16864042
H4	TCTCGGTCTGGCTCAACG	0.2312	0.2298	0.007878	1	0.9293	rs1080197|rs6608463|rs28363545|rs1800822|rs2266782|rs143661234_indel|rs2066529|rs1920149|rs2066534|rs28363550_indel|rs28363553|rs10797894|rs1736556|rs16864042
H4	TCTCAGTCTGAGTCACGT	0.2512	0.2448	0.1408	1	0.7075	rs1080197|rs6608463|rs28363545|rs1800822|rs2266782|rs143661234_indel|rs2066529|rs1920149|rs2066534|rs28363550_indel|rs28363553|rs10797894|rs1736556|rs16864042
H4	TCTCAGTCTGACTCAAGT	0.1009	0.1032	0.03632	1	0.8489	rs1080197|rs6608463|rs28363545|rs1800822|rs2266782|rs143661234_indel|rs2066529|rs1920149|rs2066534|rs28363550_indel|rs28363553|rs10797894|rs1736556|rs16864042
H4	TTTCGGTCTGACTCAAGG	0.09272	0.08724	0.2391	1	0.6249	rs1080197|rs6608463|rs28363545|rs1800822|rs2266782|rs143661234_indel|rs2066529|rs1920149|rs2066534|rs28363550_indel|rs28363553|rs10797894|rs1736556|rs16864042
H4	TCCTGGGACTCAAGG	0.07746	0.07786	0.001439	1	0.9697	rs1080197|rs6608463|rs28363545|rs1800822|rs2266782|rs143661234_indel|rs2066529|rs1920149|rs2066534|rs28363550_indel|rs28363553|rs10797894|rs1736556|rs16864042
H4	TCTCGGTCTGACTCAAGG	0.06866	0.07505	0.4047	1	0.5247	rs1080197|rs6608463|rs28363545|rs1800822|rs2266782|rs143661234_indel|rs2066529|rs1920149|rs2066534|rs28363550_indel|rs28363553|rs10797894|rs1736556|rs16864042
H4	TCTCGGTCTGGCTCAAGG	0.05986	0.05823	0.03116	1	0.8599	rs1080197|rs6608463|rs28363545|rs1800822|rs2266782|rs143661234_indel|rs2066529|rs1920149|rs2066534|rs28363550_indel|rs28363553|rs10797894|rs1736556|rs16864042
H4	TCTCAGTCTGACTCGACT	0.01232	0.01414	0.1686	1	0.6814	rs1080197|rs6608463|rs28363545|rs1800822|rs2266782|rs143661234_indel|rs2066529|rs1920149|rs2066534|rs28363550_indel|rs28363553|rs10797894|rs1736556|rs16864042
H5	OMNIBUS	NA	NA	2.547	3	0.4668	rs2235192|rs7051320|rs2075992
H5	CCC	0.2163	0.2224	0.1448	1	0.7035	rs2235192|rs7051320|rs2075992
H5	CTT	0.1272	0.1159	0.7807	1	0.3769	rs2235192|rs7051320|rs2075992
H5	ACT	0.4695	0.4542	0.6201	1	0.431	rs2235192|rs7051320|rs2075992
H5	CCT	0.187	0.2075	1.759	1	0.1847	rs2235192|rs7051320|rs2075992
H6	OMNIBUS	NA	NA	10.58	9	0.3056	rs28363571|rs28363575|rs909529|rs16864050|rs2066530|rs909530|rs909531|rs909532|rs28363583|rs28363584|rs12405599|rs2236872|rs12406572|rs28363588_indel|rs28363589|rs2236873|rs2066528_indel|rs16864066|rs17564980
H6	GACGTTCCGTGAACGTATCC	0.05782	0.04906	0.9722	1	0.3241	rs28363571|rs28363575|rs909529|rs16864050|rs2066530|rs909530|rs909531|rs909532|rs28363583|rs28363584|rs12405599|rs2236872|rs12406572|rs28363588_indel|rs28363589|rs2236873|rs2066528_indel|rs16864066|rs17564980
H6	AACGTTCCACTAACTGTATCT	0.06195	0.07453	1.656	1	0.1981	rs28363571|rs28363575|rs909529|rs16864050|rs2066530|rs909530|rs909531|rs909532|rs28363583|rs28363584|rs12405599|rs2236872|rs12406572|rs28363588_indel|rs28363589|rs2236873|rs2066528_indel|rs16864066|rs17564980
H6	GACGTCTCACGGCCTGAACC	0.4319	0.4321	0.0001252	1	0.9911	rs28363571|rs28363575|rs909529|rs16864050|rs2066530|rs909530|rs909531|rs909532|rs28363583|rs28363584|rs12405599|rs2236872|rs12406572|rs28363588_indel|rs28363589|rs2236873|rs2066528_indel|rs16864066|rs17564980
H6	GGCGTCTCACGGCCTGAACC	0.07434	0.06226	1.466	1	0.226	rs28363571|rs28363575|rs909529|rs16864050|rs2066530|rs909530|rs909531|rs909532|rs28363583|rs28363584|rs12405599|rs2236872|rs12406572|rs28363588_indel|rs28363589|rs2236873|rs2066528_indel|rs16864066|rs17564980
H6	GACGTTCCACGAACTGTATCC	0.1457	0.1311	1.152	1	0.2831	rs28363571|rs28363575|rs909529|rs16864050|rs2066530|rs909530|rs909531|rs909532|rs28363583|rs28363584|rs12405599|rs2236872|rs12406572|rs28363588_indel|rs28363589|rs2236873|rs2066528_indel|rs16864066|rs17564980
H6	GACGTTCCGTGAACTGTATCC	0.01652	0.01226	0.8054	1	0.3695	rs28363571|rs28363575|rs909529|rs16864050|rs2066530|rs909530|rs909531|rs909532|rs28363583|rs28363584|rs12405599|rs2236872|rs12406572|rs28363588_indel|rs28363589|rs2236873|rs2066528_indel|rs16864066|rs17564980
H6	GATGTTTTACGACCTGTATCC	0.06726	0.08396	2.667	1	0.1025	rs28363571|rs28363575|rs909529|rs16864050|rs2066530|rs909530|rs909531|rs909532|rs28363583|rs28363584|rs12405599|rs2236872|rs12406572|rs28363588_indel|rs28363589|rs2236873|rs2066528_indel|rs16864066|rs17564980
H6	GACACCTCACGGCCTGAACC	0.05546	0.04906	0.5324	1	0.4656	rs28363571|rs28363575|rs909529|rs16864050|rs2066530|rs909530|rs909531|rs909532|rs28363583|rs28363584|rs12405599|rs2236872|rs12406572|rs28363588_indel|rs28363589|rs2236873|rs2066528_indel|rs16864066|rs17564980
H6	GACGTTCCATGAACTATATTC	0.06608	0.07642	1.07	1	0.301	rs28363571|rs28363575|rs909529|rs16864050|rs2066530|rs909530|rs909531|rs909532|rs28363583|rs28363584|rs12405599|rs2236872|rs12406572|rs28363588_indel|rs28363589|rs2236873|rs2066528_indel|rs16864066|rs17564980
H6	GACGTTCCACGGCCTGTATCC	0.02301	0.02925	1.024	1	0.3115	rs28363571|rs28363575|rs909529|rs16864050|rs2066530|rs909530|rs909531|rs909532|rs28363583|rs28363584|rs12405599|rs2236872|rs12406572|rs28363588_indel|rs28363589|rs2236873|rs2066528_indel|rs16864066|rs17564980
H7	OMNIBUS	NA	NA	5.844	10	0.8282	rs12085248|rs28363593|rs28363596|rs28363597|rs12086786|rs12080672|rs143047026_indel|rs4607926|rs12089338|rs9970391|rs9970495|rs9970392|rs74122218|rs56677244_indel|rs10911641|rs56672667|rs60447684|rs57659324_indel|rs742057|rs742058|rs1795240
H7	CGGAGATATATAGACTGTGACATTTATGG	0.0582	0.04952	0.9336	1	0.3339	rs12085248|rs28363593|rs28363596|rs28363597|rs12086786|rs12080672|rs143047026_indel|rs4607926|rs12089338|rs9970391|rs9970495|rs9970392|rs74122218|rs56677244_indel|rs10911641|rs56672667|rs60447684|rs57659324_indel|rs742057|rs742058|rs1795240
H7	TGCAAGTATCACGACATTTCGG	0.1283	0.1377	0.4919	1	0.4831	rs12085248|rs28363593|rs28363596|rs28363597|rs12086786|rs12080672|rs143047026_indel|rs4607926|rs12089338|rs9970391|rs9970495|rs9970392|rs74122218|rs56677244_indel|rs10911641|rs56672667|rs60447684|rs57659324_indel|rs742057|rs742058|rs1795240
H7	TGCAAGTGTCACGACGTTTCGG	0.2966	0.2878	0.2399	1	0.6243	rs12085248|rs28363593|rs28363596|rs28363597|rs12086786|rs12080672|rs143047026_indel|rs4607926|rs12089338|rs9970391|rs9970495|rs9970392|rs74122218|rs56677244_indel|rs10911641|rs56672667|rs60447684|rs57659324_indel|rs742057|rs742058|rs1795240
H7	TGCAAGTATCACGACATTTCGA	0.145	0.1272	1.714	1	0.1904	rs12085248|rs28363593|rs28363596|rs28363597|rs12086786|rs12080672|rs143047026_indel|rs4607926|rs12089338|rs9970391|rs9970495|rs9970392|rs74122218|rs56677244_indel|rs10911641|rs56672667|rs60447684|rs57659324_indel|rs742057|rs742058|rs1795240
H7	TTCAAATATCATAACATTTATGG	0.08336	0.0851	0.02549	1	0.8732	rs12085248|rs28363593|rs28363596|rs28363597|rs12086786|rs12080672|rs143047026_indel|rs4607926|rs12089338|rs9970391|rs9970495|rs9970392|rs74122218|rs56677244_indel|rs10911641|rs56672667|rs60447684|rs57659324_indel|rs742057|rs742058|rs1795240
H7	TGCAGATATATAGACTGTGACATTTATGG	0.05457	0.05431	0.0008434	1	0.9768	rs12085248|rs28363593|rs28363596|rs28363597|rs12086786|rs12080672|rs143047026_indel|rs4607926|rs12089338|rs9970391|rs9970495|rs9970392|rs74122218|rs56677244_indel|rs10911641|rs56672667|rs60447684|rs57659324_indel|rs742057|rs742058|rs1795240
H7	TGCAAGTATCACGAATTTCGA	0.09235	0.1061	1.387	1	0.239	rs12085248|rs28363593|rs28363596|rs28363597|rs12086786|rs12080672|rs143047026_indel|rs4607926|rs12089338|rs9970391|rs9970495|rs9970392|rs74122218|rs56677244_indel|rs10911641|rs56672667|rs60447684|rs57659324_indel|rs742057|rs742058|rs1795240
H7	CGCAAATATCATAACATTTACGG	0.01377	0.01052	0.55	1	0.4583	rs12085248|rs28363593|rs28363596|rs28363597|rs12086786|rs12080672|rs143047026_indel|rs4607926|rs12089338|rs9970391|rs9970495|rs9970392|rs74122218|rs56677244_indel|rs10911641|rs56672667|rs60447684|rs57659324_indel|rs742057|rs742058|rs1795240
H7	TGCGGATATATAGACTGTGACACCTATAG	0.07639	0.08702	0.9811	1	0.3219	rs12085248|rs28363593|rs28363596|rs28363597|rs12086786|rs12080672|rs143047026_indel|rs4607926|rs12089338|rs9970391|rs9970495|rs9970392|rs74122218|rs56677244_indel|rs10911641|rs56672667|rs60447684|rs57659324_indel|rs742057|rs742058|rs1795240
H7	TGCAAATATCATAACATTTATGG	0.01187	0.01338	0.1182	1	0.731	rs12085248|rs28363593|rs28363596|rs28363597|rs12086786|rs12080672|rs143047026_indel|rs4607926|rs12089338|rs9970391|rs9970495|rs9970392|rs74122218|rs56677244_indel|rs10911641|rs56672667|rs60447684|rs57659324_indel|rs742057|rs742058|rs1795240
H7	CGCAGATATATAGACTGTGACATTTATGG	0.03953	0.04131	0.05247	1	0.8188	rs12085248|rs28363593|rs28363596|rs28363597|rs12086786|rs12080672|rs143047026_indel|rs4607926|rs12089338|rs9970391|rs9970495|rs9970392|rs74122218|rs56677244_indel|rs10911641|rs56672667|rs60447684|rs57659324_indel|rs742057|rs742058|rs1795240
H8	OMNIBUS	NA	NA	16.9	12	0.1534	rs4916390|rs143086855_indel|rs7054963|rs1920153|rs1114954|rs12096338|rs7879272|rs71559535_indel|rs10911791|rs2064079|rs2064080|rs7882773|rs7879505|rs10911839|rs10911841|rs1920151|rs73028649|rs17565336|rs16864096|rs73028650|rs58883550|rs12097688|rs2281003|rs7061859|rs7053382|rs114054719|rs2235193|rs73028656|rs1736564|rs1920144|rs2281006|rs67209179_indel|rs1736565|rs9663011|rs76210482|rs80090045|rs…
H8	TAAACTCGAGGTTTGGCAAGTTACAAGCACCGCTGGACGAGGGATAAGGACCCTACTG	0.3132	0.3121	0.003227	1	0.9547	rs4916390|rs143086855_indel|rs7054963|rs1920153|rs1114954|rs12096338|rs7879272|rs71559535_indel|rs10911791|rs2064079|rs2064080|rs7882773|rs7879505|rs10911839|rs10911841|rs1920151|rs73028649|rs17565336|rs16864096|rs73028650|rs58883550|rs12097688|rs2281003|rs7061859|rs7053382|rs114054719|rs2235193|rs73028656|rs1736564|rs1920144|rs2281006|rs67209179_indel|rs1736565|rs9663011|rs76210482|rs80090045|rs…
H8	CAAACTTGCGTCGGGCAAGTTATATGCACCGCCTTCCGACGAGGGATCAGGCCCTACAG	0.0926	0.07307	2.887	1	0.08928	rs4916390|rs143086855_indel|rs7054963|rs1920153|rs1114954|rs12096338|rs7879272|rs71559535_indel|rs10911791|rs2064079|rs2064080|rs7882773|rs7879505|rs10911839|rs10911841|rs1920151|rs73028649|rs17565336|rs16864096|rs73028650|rs58883550|rs12097688|rs2281003|rs7061859|rs7053382|rs114054719|rs2235193|rs73028656|rs1736564|rs1920144|rs2281006|rs67209179_indel|rs1736565|rs9663011|rs76210482|rs80090045|rs…
H8	TAAACTCGACGTCTGGCAAGTTACAAGCACCGCTCGACGAGGGATAAGGACCCTACAG	0.03263	0.02505	1.172	1	0.2789	rs4916390|rs143086855_indel|rs7054963|rs1920153|rs1114954|rs12096338|rs7879272|rs71559535_indel|rs10911791|rs2064079|rs2064080|rs7882773|rs7879505|rs10911839|rs10911841|rs1920151|rs73028649|rs17565336|rs16864096|rs73028650|rs58883550|rs12097688|rs2281003|rs7061859|rs7053382|rs114054719|rs2235193|rs73028656|rs1736564|rs1920144|rs2281006|rs67209179_indel|rs1736565|rs9663011|rs76210482|rs80090045|rs…
H8	TAGGGCCTGCACCGAATGAACCCCGTGTGCTTCCTTTCAGCAAAGAATAAGGACTCTACAG	0.05481	0.05219	0.07929	1	0.7783	rs4916390|rs143086855_indel|rs7054963|rs1920153|rs1114954|rs12096338|rs7879272|rs71559535_indel|rs10911791|rs2064079|rs2064080|rs7882773|rs7879505|rs10911839|rs10911841|rs1920151|rs73028649|rs17565336|rs16864096|rs73028650|rs58883550|rs12097688|rs2281003|rs7061859|rs7053382|rs114054719|rs2235193|rs73028656|rs1736564|rs1920144|rs2281006|rs67209179_indel|rs1736565|rs9663011|rs76210482|rs80090045|rs…
H8	CAAACTTGCGTCGGGCAAGTTATATGCACCGCCTTCCGACGAGGGATCAGGACCCTACAG	0.05206	0.03758	2.787	1	0.09501	rs4916390|rs143086855_indel|rs7054963|rs1920153|rs1114954|rs12096338|rs7879272|rs71559535_indel|rs10911791|rs2064079|rs2064080|rs7882773|rs7879505|rs10911839|rs10911841|rs1920151|rs73028649|rs17565336|rs16864096|rs73028650|rs58883550|rs12097688|rs2281003|rs7061859|rs7053382|rs114054719|rs2235193|rs73028656|rs1736564|rs1920144|rs2281006|rs67209179_indel|rs1736565|rs9663011|rs76210482|rs80090045|rs…
H8	CAAACTTGCGTCGGGCAAGTTATATGCACCGCCTTTCGACGAGGGATAAGGACCCTACAG	0.08669	0.0856	0.008815	1	0.9252	rs4916390|rs143086855_indel|rs7054963|rs1920153|rs1114954|rs12096338|rs7879272|rs71559535_indel|rs10911791|rs2064079|rs2064080|rs7882773|rs7879505|rs10911839|rs10911841|rs1920151|rs73028649|rs17565336|rs16864096|rs73028650|rs58883550|rs12097688|rs2281003|rs7061859|rs7053382|rs114054719|rs2235193|rs73028656|rs1736564|rs1920144|rs2281006|rs67209179_indel|rs1736565|rs9663011|rs76210482|rs80090045|rs…
H8	CAAATTTGCGTCGGGCAAGTTATATGCATCGCCTTCCGACGAGGGATCAGGACCCTACAG	0.1096	0.121	0.7608	1	0.3831	rs4916390|rs143086855_indel|rs7054963|rs1920153|rs1114954|rs12096338|rs7879272|rs71559535_indel|rs10911791|rs2064079|rs2064080|rs7882773|rs7879505|rs10911839|rs10911841|rs1920151|rs73028649|rs17565336|rs16864096|rs73028650|rs58883550|rs12097688|rs2281003|rs7061859|rs7053382|rs114054719|rs2235193|rs73028656|rs1736564|rs1920144|rs2281006|rs67209179_indel|rs1736565|rs9663011|rs76210482|rs80090045|rs…
H8	TAAACTCGACGTTTGGCAAGTTACAAGCACCGCTGGACGAGGGATAAGGACCCTACTG	0.03328	0.03027	0.1713	1	0.679	rs4916390|rs143086855_indel|rs7054963|rs1920153|rs1114954|rs12096338|rs7879272|rs71559535_indel|rs10911791|rs2064079|rs2064080|rs7882773|rs7879505|rs10911839|rs10911841|rs1920151|rs73028649|rs17565336|rs16864096|rs73028650|rs58883550|rs12097688|rs2281003|rs7061859|rs7053382|rs114054719|rs2235193|rs73028656|rs1736564|rs1920144|rs2281006|rs67209179_indel|rs1736565|rs9663011|rs76210482|rs80090045|rs…
H8	CAAACTTGCGTCGGGCAAGTTATATACACCGCCTTTCGACGAGGGATAAGGACCCTACAG	0.05219	0.05533	0.1146	1	0.735	rs4916390|rs143086855_indel|rs7054963|rs1920153|rs1114954|rs12096338|rs7879272|rs71559535_indel|rs10911791|rs2064079|rs2064080|rs7882773|rs7879505|rs10911839|rs10911841|rs1920151|rs73028649|rs17565336|rs16864096|rs73028650|rs58883550|rs12097688|rs2281003|rs7061859|rs7053382|rs114054719|rs2235193|rs73028656|rs1736564|rs1920144|rs2281006|rs67209179_indel|rs1736565|rs9663011|rs76210482|rs80090045|rs…
H8	TAGAGCTTGCACCGAATAGATTACATGTACTTCCTTTCGATGGGAACCAGTGATTTCTTAA	0.03654	0.06263	9.037	1	0.002645	rs4916390|rs143086855_indel|rs7054963|rs1920153|rs1114954|rs12096338|rs7879272|rs71559535_indel|rs10911791|rs2064079|rs2064080|rs7882773|rs7879505|rs10911839|rs10911841|rs1920151|rs73028649|rs17565336|rs16864096|rs73028650|rs58883550|rs12097688|rs2281003|rs7061859|rs7053382|rs114054719|rs2235193|rs73028656|rs1736564|rs1920144|rs2281006|rs67209179_indel|rs1736565|rs9663011|rs76210482|rs80090045|rs…
H8	TAGAGCTTGCACCGAATAAATTACATGTACTTCCTTTCGATGGGAACCAGTGATTTCTTAA	0.04437	0.05115	0.6051	1	0.4366	rs4916390|rs143086855_indel|rs7054963|rs1920153|rs1114954|rs12096338|rs7879272|rs71559535_indel|rs10911791|rs2064079|rs2064080|rs7882773|rs7879505|rs10911839|rs10911841|rs1920151|rs73028649|rs17565336|rs16864096|rs73028650|rs58883550|rs12097688|rs2281003|rs7061859|rs7053382|rs114054719|rs2235193|rs73028656|rs1736564|rs1920144|rs2281006|rs67209179_indel|rs1736565|rs9663011|rs76210482|rs80090045|rs…
H8	TAGGGCCTGCACCGAATGAACCCCGTGTGCTGCCTTTCGACGAGGGATAAGGACCCTACAG	0.04111	0.04489	0.2066	1	0.6495	rs4916390|rs143086855_indel|rs7054963|rs1920153|rs1114954|rs12096338|rs7879272|rs71559535_indel|rs10911791|rs2064079|rs2064080|rs7882773|rs7879505|rs10911839|rs10911841|rs1920151|rs73028649|rs17565336|rs16864096|rs73028650|rs58883550|rs12097688|rs2281003|rs7061859|rs7053382|rs114054719|rs2235193|rs73028656|rs1736564|rs1920144|rs2281006|rs67209179_indel|rs1736565|rs9663011|rs76210482|rs80090045|rs…
H8	TAGAGCTTGCACCGAATAAATTACATGTACTGCTCGACGAGGGATAAGGACCCTACAG	0.0509	0.04906	0.04157	1	0.8384	rs4916390|rs143086855_indel|rs7054963|rs1920153|rs1114954|rs12096338|rs7879272|rs71559535_indel|rs10911791|rs2064079|rs2064080|rs7882773|rs7879505|rs10911839|rs10911841|rs1920151|rs73028649|rs17565336|rs16864096|rs73028650|rs58883550|rs12097688|rs2281003|rs7061859|rs7053382|rs114054719|rs2235193|rs73028656|rs1736564|rs1920144|rs2281006|rs67209179_indel|rs1736565|rs9663011|rs76210482|rs80090045|rs…
H9	OMNIBUS	NA	NA	1.304	2	0.521	rs10127672|rs34431675
H9	TA	0.05582	0.04605	1.265	1	0.2607	rs10127672|rs34431675
H9	CA	0.3972	0.3976	0.0003878	1	0.9843	rs10127672|rs34431675
H9	CT	0.547	0.5564	0.2332	1	0.6292	rs10127672|rs34431675
H10	OMNIBUS	NA	NA	7.657	8	0.4676	rs2272797|rs1795244|rs2272799|rs2272800|rs3817765|rs7885569|rs1736567|rs140171970_indel|rs17623833|rs10489229|rs17566256|rs58374074|rs58044560|rs60781469_indel|rs57519348|rs57678907|rs57147275|rs17640463|rs7889839|rs7886938|rs7887142|rs11406277_indel|rs143994930_indel|rs144048749_indel|rs12754628|rs7881379|rs7885012|rs67522662|rs58365744
H10	ACTAGACGTAAATTCAATTAGATTGCAGTATAGCC	0.1331	0.1454	0.7008	1	0.4025	rs2272797|rs1795244|rs2272799|rs2272800|rs3817765|rs7885569|rs1736567|rs140171970_indel|rs17623833|rs10489229|rs17566256|rs58374074|rs58044560|rs60781469_indel|rs57519348|rs57678907|rs57147275|rs17640463|rs7889839|rs7886938|rs7887142|rs11406277_indel|rs143994930_indel|rs144048749_indel|rs12754628|rs7881379|rs7885012|rs67522662|rs58365744
H10	GTCGAGGGGGTCCCGAGGAGGTCGTGATA	0.2185	0.2307	0.4723	1	0.492	rs2272797|rs1795244|rs2272799|rs2272800|rs3817765|rs7885569|rs1736567|rs140171970_indel|rs17623833|rs10489229|rs17566256|rs58374074|rs58044560|rs60781469_indel|rs57519348|rs57678907|rs57147275|rs17640463|rs7889839|rs7886938|rs7887142|rs11406277_indel|rs143994930_indel|rs144048749_indel|rs12754628|rs7881379|rs7885012|rs67522662|rs58365744
H10	GCCGAGCGGGTCCCGAGGAGGTCGCGATA	0.2963	0.2868	0.2359	1	0.6272	rs2272797|rs1795244|rs2272799|rs2272800|rs3817765|rs7885569|rs1736567|rs140171970_indel|rs17623833|rs10489229|rs17566256|rs58374074|rs58044560|rs60781469_indel|rs57519348|rs57678907|rs57147275|rs17640463|rs7889839|rs7886938|rs7887142|rs11406277_indel|rs143994930_indel|rs144048749_indel|rs12754628|rs7881379|rs7885012|rs67522662|rs58365744
H10	GCCGAGCGGGTCCCGAGGAGGTCGTGATC	0.03689	0.03493	0.06072	1	0.8054	rs2272797|rs1795244|rs2272799|rs2272800|rs3817765|rs7885569|rs1736567|rs140171970_indel|rs17623833|rs10489229|rs17566256|rs58374074|rs58044560|rs60781469_indel|rs57519348|rs57678907|rs57147275|rs17640463|rs7889839|rs7886938|rs7887142|rs11406277_indel|rs143994930_indel|rs144048749_indel|rs12754628|rs7881379|rs7885012|rs67522662|rs58365744
H10	GCCGAGCGGGTCCCGAGGAGGTCGTAATA	0.03454	0.02028	3.959	1	0.04663	rs2272797|rs1795244|rs2272799|rs2272800|rs3817765|rs7885569|rs1736567|rs140171970_indel|rs17623833|rs10489229|rs17566256|rs58374074|rs58044560|rs60781469_indel|rs57519348|rs57678907|rs57147275|rs17640463|rs7889839|rs7886938|rs7887142|rs11406277_indel|rs143994930_indel|rs144048749_indel|rs12754628|rs7881379|rs7885012|rs67522662|rs58365744
H10	GCCGAGCGAAATTCAATGAGATTGCGTATAGCC	0.01547	0.01803	0.2234	1	0.6364	rs2272797|rs1795244|rs2272799|rs2272800|rs3817765|rs7885569|rs1736567|rs140171970_indel|rs17623833|rs10489229|rs17566256|rs58374074|rs58044560|rs60781469_indel|rs57519348|rs57678907|rs57147275|rs17640463|rs7889839|rs7886938|rs7887142|rs11406277_indel|rs143994930_indel|rs144048749_indel|rs12754628|rs7881379|rs7885012|rs67522662|rs58365744
H10	GCCGAGCGGGTCCCGAGGAGGTCGTGATA	0.2342	0.2284	0.104	1	0.747	rs2272797|rs1795244|rs2272799|rs2272800|rs3817765|rs7885569|rs1736567|rs140171970_indel|rs17623833|rs10489229|rs17566256|rs58374074|rs58044560|rs60781469_indel|rs57519348|rs57678907|rs57147275|rs17640463|rs7889839|rs7886938|rs7887142|rs11406277_indel|rs143994930_indel|rs144048749_indel|rs12754628|rs7881379|rs7885012|rs67522662|rs58365744
H10	GCCGAGCGGGTCCCGAGGAGGTCGTAGCC	0.01771	0.02573	1.744	1	0.1866	rs2272797|rs1795244|rs2272799|rs2272800|rs3817765|rs7885569|rs1736567|rs140171970_indel|rs17623833|rs10489229|rs17566256|rs58374074|rs58044560|rs60781469_indel|rs57519348|rs57678907|rs57147275|rs17640463|rs7889839|rs7886938|rs7887142|rs11406277_indel|rs143994930_indel|rs144048749_indel|rs12754628|rs7881379|rs7885012|rs67522662|rs58365744
H10	GCCGAGCGTGGTCCCGAGGAGGTCGTAATC	0.01329	0.009663	0.6171	1	0.4321	rs2272797|rs1795244|rs2272799|rs2272800|rs3817765|rs7885569|rs1736567|rs140171970_indel|rs17623833|rs10489229|rs17566256|rs58374074|rs58044560|rs60781469_indel|rs57519348|rs57678907|rs57147275|rs17640463|rs7889839|rs7886938|rs7887142|rs11406277_indel|rs143994930_indel|rs144048749_indel|rs12754628|rs7881379|rs7885012|rs67522662|rs58365744
H11	OMNIBUS	NA	NA	7.16	3	0.06696	rs16864125|rs60402482|rs72714112|rs56674917_indel
H11	GGGCACACA	0.3065	0.3508	5.803	1	0.016	rs16864125|rs60402482|rs72714112|rs56674917_indel
H11	AGCC	0.2768	0.2671	0.3074	1	0.5793	rs16864125|rs60402482|rs72714112|rs56674917_indel
H11	GCGC	0.08773	0.09092	0.08135	1	0.7755	rs16864125|rs60402482|rs72714112|rs56674917_indel
H11	GGGC	0.3289	0.2912	4.284	1	0.03846	rs16864125|rs60402482|rs72714112|rs56674917_indel
H12	OMNIBUS	NA	NA	14.95	13	0.3107	rs111659296|rs112495980_indel|rs10912616|rs12403890|rs3738813|rs74122280|rs140392774_indel|rs74122287|rs2901514|rs113963844|rs57305992|rs74874902|rs12758241|rs4916188|rs7549095|rs72714167|rs16864216|rs61815421|rs6425394|rs12072321|rs2049922|rs115221201|rs78314051|rs4916269|rs12067810|rs58956470|rs56233063|rs12069067|rs56159716|rs12405613|rs7516374|rs138799990_indel|rs7536822|rs7529080|rs12078953|…
H12	TAATGCCAATCTTTCACTATACCGGAGATGCGAACTAGAGCATAACCATCACAT	0.07342	0.07106	0.05033	1	0.8225	rs111659296|rs112495980_indel|rs10912616|rs12403890|rs3738813|rs74122280|rs140392774_indel|rs74122287|rs2901514|rs113963844|rs57305992|rs74874902|rs12758241|rs4916188|rs7549095|rs72714167|rs16864216|rs61815421|rs6425394|rs12072321|rs2049922|rs115221201|rs78314051|rs4916269|rs12067810|rs58956470|rs56233063|rs12069067|rs56159716|rs12405613|rs7516374|rs138799990_indel|rs7536822|rs7529080|rs12078953|…
H12	TACGCGCCAATATTTTTTCATAATAGAGATGTGAACTAAGAGATCACCATCACAT	0.06017	0.0491	1.419	1	0.2335	rs111659296|rs112495980_indel|rs10912616|rs12403890|rs3738813|rs74122280|rs140392774_indel|rs74122287|rs2901514|rs113963844|rs57305992|rs74874902|rs12758241|rs4916188|rs7549095|rs72714167|rs16864216|rs61815421|rs6425394|rs12072321|rs2049922|rs115221201|rs78314051|rs4916269|rs12067810|rs58956470|rs56233063|rs12069067|rs56159716|rs12405613|rs7516374|rs138799990_indel|rs7536822|rs7529080|rs12078953|…
H12	TACGCGCCAATATCCCTTCATACCAGAGATGTGAACTAAAAGATCACCATCACAT	0.1064	0.1213	1.359	1	0.2438	rs111659296|rs112495980_indel|rs10912616|rs12403890|rs3738813|rs74122280|rs140392774_indel|rs74122287|rs2901514|rs113963844|rs57305992|rs74874902|rs12758241|rs4916188|rs7549095|rs72714167|rs16864216|rs61815421|rs6425394|rs12072321|rs2049922|rs115221201|rs78314051|rs4916269|rs12067810|rs58956470|rs56233063|rs12069067|rs56159716|rs12405613|rs7516374|rs138799990_indel|rs7536822|rs7529080|rs12078953|…
H12	CACGCGCCTATAATTCTTCACACCGATAAGACGACTAGAGGACCACGATCGT	0.1837	0.1764	0.2204	1	0.6387	rs111659296|rs112495980_indel|rs10912616|rs12403890|rs3738813|rs74122280|rs140392774_indel|rs74122287|rs2901514|rs113963844|rs57305992|rs74874902|rs12758241|rs4916188|rs7549095|rs72714167|rs16864216|rs61815421|rs6425394|rs12072321|rs2049922|rs115221201|rs78314051|rs4916269|rs12067810|rs58956470|rs56233063|rs12069067|rs56159716|rs12405613|rs7516374|rs138799990_indel|rs7536822|rs7529080|rs12078953|…
H12	TAATGCCAATATTTCTCTATACCGGAGATGCGAACTAGAGGATAACCATCACAT	0.04434	0.03207	2.421	1	0.1197	rs111659296|rs112495980_indel|rs10912616|rs12403890|rs3738813|rs74122280|rs140392774_indel|rs74122287|rs2901514|rs113963844|rs57305992|rs74874902|rs12758241|rs4916188|rs7549095|rs72714167|rs16864216|rs61815421|rs6425394|rs12072321|rs2049922|rs115221201|rs78314051|rs4916269|rs12067810|rs58956470|rs56233063|rs12069067|rs56159716|rs12405613|rs7516374|rs138799990_indel|rs7536822|rs7529080|rs12078953|…
H12	TACGCGCCAATATCCCTTCATACCAGAGATGTGAACTAAAAGATCACCATCACAAT	0.05827	0.05211	0.4399	1	0.5072	rs111659296|rs112495980_indel|rs10912616|rs12403890|rs3738813|rs74122280|rs140392774_indel|rs74122287|rs2901514|rs113963844|rs57305992|rs74874902|rs12758241|rs4916188|rs7549095|rs72714167|rs16864216|rs61815421|rs6425394|rs12072321|rs2049922|rs115221201|rs78314051|rs4916269|rs12067810|rs58956470|rs56233063|rs12069067|rs56159716|rs12405613|rs7516374|rs138799990_indel|rs7536822|rs7529080|rs12078953|…
H12	TACGCCCCAGTATTTCTTCCTGCCGGAGGTACGAGAATGAGGGCCGTCATCTCAA	0.1096	0.1463	7.606	1	0.005817	rs111659296|rs112495980_indel|rs10912616|rs12403890|rs3738813|rs74122280|rs140392774_indel|rs74122287|rs2901514|rs113963844|rs57305992|rs74874902|rs12758241|rs4916188|rs7549095|rs72714167|rs16864216|rs61815421|rs6425394|rs12072321|rs2049922|rs115221201|rs78314051|rs4916269|rs12067810|rs58956470|rs56233063|rs12069067|rs56159716|rs12405613|rs7516374|rs138799990_indel|rs7536822|rs7529080|rs12078953|…
H12	TAACGTCTTATATTTCTTCACACCGATAAGACGACTAGAGGACCACGATCTCGT	0.1127	0.1253	0.9241	1	0.3364	rs111659296|rs112495980_indel|rs10912616|rs12403890|rs3738813|rs74122280|rs140392774_indel|rs74122287|rs2901514|rs113963844|rs57305992|rs74874902|rs12758241|rs4916188|rs7549095|rs72714167|rs16864216|rs61815421|rs6425394|rs12072321|rs2049922|rs115221201|rs78314051|rs4916269|rs12067810|rs58956470|rs56233063|rs12069067|rs56159716|rs12405613|rs7516374|rs138799990_indel|rs7536822|rs7529080|rs12078953|…
H12	TACGCGCCAATATTTCTTCATACCAGAGATGTGAACTAAAAGATCACCATCACAT	0.1134	0.1022	0.7836	1	0.376	rs111659296|rs112495980_indel|rs10912616|rs12403890|rs3738813|rs74122280|rs140392774_indel|rs74122287|rs2901514|rs113963844|rs57305992|rs74874902|rs12758241|rs4916188|rs7549095|rs72714167|rs16864216|rs61815421|rs6425394|rs12072321|rs2049922|rs115221201|rs78314051|rs4916269|rs12067810|rs58956470|rs56233063|rs12069067|rs56159716|rs12405613|rs7516374|rs138799990_indel|rs7536822|rs7529080|rs12078953|…
H12	TACGCCCCAGTATTTCTTCCTGCCGGAGATACGAGAATGAGGGCCGTCATCTCAA	0.01203	0.009019	0.5172	1	0.4721	rs111659296|rs112495980_indel|rs10912616|rs12403890|rs3738813|rs74122280|rs140392774_indel|rs74122287|rs2901514|rs113963844|rs57305992|rs74874902|rs12758241|rs4916188|rs7549095|rs72714167|rs16864216|rs61815421|rs6425394|rs12072321|rs2049922|rs115221201|rs78314051|rs4916269|rs12067810|rs58956470|rs56233063|rs12069067|rs56159716|rs12405613|rs7516374|rs138799990_indel|rs7536822|rs7529080|rs12078953|…
H12	TACGCGCCAATATTTTTTCATACTAGAGATGTGAACTAAGAGATCACCATCACAT	0.01963	0.01804	0.08356	1	0.7725	rs111659296|rs112495980_indel|rs10912616|rs12403890|rs3738813|rs74122280|rs140392774_indel|rs74122287|rs2901514|rs113963844|rs57305992|rs74874902|rs12758241|rs4916188|rs7549095|rs72714167|rs16864216|rs61815421|rs6425394|rs12072321|rs2049922|rs115221201|rs78314051|rs4916269|rs12067810|rs58956470|rs56233063|rs12069067|rs56159716|rs12405613|rs7516374|rs138799990_indel|rs7536822|rs7529080|rs12078953|…
H12	TACGCGCCAATATTTCTTCATACCGGAGATACGAGCATGAGGATCACCATCACAT	0.0399	0.03407	0.5738	1	0.4487	rs111659296|rs112495980_indel|rs10912616|rs12403890|rs3738813|rs74122280|rs140392774_indel|rs74122287|rs2901514|rs113963844|rs57305992|rs74874902|rs12758241|rs4916188|rs7549095|rs72714167|rs16864216|rs61815421|rs6425394|rs12072321|rs2049922|rs115221201|rs78314051|rs4916269|rs12067810|rs58956470|rs56233063|rs12069067|rs56159716|rs12405613|rs7516374|rs138799990_indel|rs7536822|rs7529080|rs12078953|…
H12	TAACGTCTATATTTCTTCACACCGATAAGACGACTAGAGGACCACGATCTCGT	0.0114	0.01102	0.007832	1	0.9295	rs111659296|rs112495980_indel|rs10912616|rs12403890|rs3738813|rs74122280|rs140392774_indel|rs74122287|rs2901514|rs113963844|rs57305992|rs74874902|rs12758241|rs4916188|rs7549095|rs72714167|rs16864216|rs61815421|rs6425394|rs12072321|rs2049922|rs115221201|rs78314051|rs4916269|rs12067810|rs58956470|rs56233063|rs12069067|rs56159716|rs12405613|rs7516374|rs138799990_indel|rs7536822|rs7529080|rs12078953|…
H12	TACGCCCCAGCATTTCTTCATACCGGAGATACGAGCTTGAAGATCACCATCACAT	0.0551	0.05211	0.1074	1	0.7431	rs111659296|rs112495980_indel|rs10912616|rs12403890|rs3738813|rs74122280|rs140392774_indel|rs74122287|rs2901514|rs113963844|rs57305992|rs74874902|rs12758241|rs4916188|rs7549095|rs72714167|rs16864216|rs61815421|rs6425394|rs12072321|rs2049922|rs115221201|rs78314051|rs4916269|rs12067810|rs58956470|rs56233063|rs12069067|rs56159716|rs12405613|rs7516374|rs138799990_indel|rs7536822|rs7529080|rs12078953|…
H13	OMNIBUS	NA	NA	7.738	5	0.1713	rs78266892|rs4073693|rs28384826|rs16864243|rs16864245|rs28384833
H13	ATCCCG	0.0563	0.05215	0.2155	1	0.6425	rs78266892|rs4073693|rs28384826|rs16864243|rs16864245|rs28384833
H13	ATTTGA	0.1118	0.1245	1.009	1	0.3151	rs78266892|rs4073693|rs28384826|rs16864243|rs16864245|rs28384833
H13	TTTCGA	0.1678	0.1567	0.5915	1	0.4418	rs78266892|rs4073693|rs28384826|rs16864243|rs16864245|rs28384833
H13	ATTCGA	0.03022	0.01707	4.578	1	0.03238	rs78266892|rs4073693|rs28384826|rs16864243|rs16864245|rs28384833
H13	AGTCCA	0.127	0.1152	0.8348	1	0.3609	rs78266892|rs4073693|rs28384826|rs16864243|rs16864245|rs28384833
H13	ATTCCA	0.5068	0.5344	1.974	1	0.16	rs78266892|rs4073693|rs28384826|rs16864243|rs16864245|rs28384833
H14	OMNIBUS	NA	NA	5.791	7	0.5644	rs16864258|rs6670639|rs28384854|rs10912672|rs10912673|rs10798296|rs10912675|rs12141555
H14	TACATACG	0.3231	0.3133	0.2873	1	0.592	rs16864258|rs6670639|rs28384854|rs10912672|rs10912673|rs10798296|rs10912675|rs12141555
H14	TACGTGCG	0.08908	0.08373	0.2349	1	0.6279	rs16864258|rs6670639|rs28384854|rs10912672|rs10912673|rs10798296|rs10912675|rs12141555
H14	TACATGCG	0.09077	0.08744	0.08887	1	0.7656	rs16864258|rs6670639|rs28384854|rs10912672|rs10912673|rs10798296|rs10912675|rs12141555
H14	TGCGCATA	0.294	0.317	1.643	1	0.1999	rs16864258|rs6670639|rs28384854|rs10912672|rs10912673|rs10798296|rs10912675|rs12141555
H14	TGGGTACA	0.0873	0.0762	1.054	1	0.3046	rs16864258|rs6670639|rs28384854|rs10912672|rs10912673|rs10798296|rs10912675|rs12141555
H14	CGCGCACA	0.08314	0.09784	1.739	1	0.1872	rs16864258|rs6670639|rs28384854|rs10912672|rs10912673|rs10798296|rs10912675|rs12141555
H14	TGCGTACA	0.02012	0.01406	1.373	1	0.2413	rs16864258|rs6670639|rs28384854|rs10912672|rs10912673|rs10798296|rs10912675|rs12141555
H14	TGCGTGCG	0.01254	0.0104	0.2571	1	0.6121	rs16864258|rs6670639|rs28384854|rs10912672|rs10912673|rs10798296|rs10912675|rs12141555
H15	OMNIBUS	NA	NA	3.395	4	0.4939	rs28384859_indel|rs28384861|rs10798297|rs76782563|rs12726624
H15	GGTGACTCG	0.1411	0.1353	0.1801	1	0.6713	rs28384859_indel|rs28384861|rs10798297|rs76782563|rs12726624
H15	GCTGG	0.3242	0.313	0.3789	1	0.5382	rs28384859_indel|rs28384861|rs10798297|rs76782563|rs12726624
H15	GACGC	0.07587	0.06719	0.7288	1	0.3933	rs28384859_indel|rs28384861|rs10798297|rs76782563|rs12726624
H15	GCCGC	0.3841	0.4173	2.988	1	0.08389	rs28384859_indel|rs28384861|rs10798297|rs76782563|rs12726624
H15	GCTGC	0.0747	0.06723	0.5438	1	0.4609	rs28384859_indel|rs28384861|rs10798297|rs76782563|rs12726624
H16	OMNIBUS	NA	NA	2.631	4	0.6213	rs10912692|rs12085247|rs12040753|rs12044884|rs17581251|rs28360370
H16	GTGACT	0.05575	0.05155	0.2266	1	0.6341	rs10912692|rs12085247|rs12040753|rs12044884|rs17581251|rs28360370
H16	AGGATC	0.07629	0.07966	0.1042	1	0.7468	rs10912692|rs12085247|rs12040753|rs12044884|rs17581251|rs28360370
H16	AGTCCC	0.08451	0.09372	0.6937	1	0.4049	rs10912692|rs12085247|rs12040753|rs12044884|rs17581251|rs28360370
H16	GTGACC	0.09155	0.07685	1.805	1	0.1791	rs10912692|rs12085247|rs12040753|rs12044884|rs17581251|rs28360370
H16	AGGACC	0.6919	0.6982	0.1234	1	0.7254	rs10912692|rs12085247|rs12040753|rs12044884|rs17581251|rs28360370
H17	OMNIBUS	NA	NA	0.9689	2	0.616	rs28360379_indel|rs6674596|rs13376631
H17	ATG	0.4366	0.4302	0.1108	1	0.7392	rs28360379_indel|rs6674596|rs13376631
H17	ATTA	0.02993	0.02437	0.7514	1	0.386	rs28360379_indel|rs6674596|rs13376631
H17	ATAA	0.5335	0.5455	0.3804	1	0.5374	rs28360379_indel|rs6674596|rs13376631
H18	OMNIBUS	NA	NA	7.957	12	0.7885	rs10912694|rs28360383|rs28360386|rs28360387_indel|rs12094878|rs2076320|rs12730181|rs16864302|rs28360401|rs12062692|rs7534650|rs7539057|rs3766654|rs10912709|rs742349|rs742350|rs16864312
H18	GGGCCAAGCGCAACATT	0.1174	0.1128	0.1261	1	0.7225	rs10912694|rs28360383|rs28360386|rs28360387_indel|rs12094878|rs2076320|rs12730181|rs16864302|rs28360401|rs12062692|rs7534650|rs7539057|rs3766654|rs10912709|rs742349|rs742350|rs16864312
H18	GGGCCAAGCGCAACGTT	0.1369	0.1333	0.07183	1	0.7887	rs10912694|rs28360383|rs28360386|rs28360387_indel|rs12094878|rs2076320|rs12730181|rs16864302|rs28360401|rs12062692|rs7534650|rs7539057|rs3766654|rs10912709|rs742349|rs742350|rs16864312
H18	GGCCTCACACGAAATATT	0.107	0.1012	0.2266	1	0.6341	rs10912694|rs28360383|rs28360386|rs28360387_indel|rs12094878|rs2076320|rs12730181|rs16864302|rs28360401|rs12062692|rs7534650|rs7539057|rs3766654|rs10912709|rs742349|rs742350|rs16864312
H18	GGGCCACACGCAACATT	0.03423	0.03307	0.02584	1	0.8723	rs10912694|rs28360383|rs28360386|rs28360387_indel|rs12094878|rs2076320|rs12730181|rs16864302|rs28360401|rs12062692|rs7534650|rs7539057|rs3766654|rs10912709|rs742349|rs742350|rs16864312
H18	AGGCGACACACGACACT	0.2445	0.2617	0.9861	1	0.3207	rs10912694|rs28360383|rs28360386|rs28360387_indel|rs12094878|rs2076320|rs12730181|rs16864302|rs28360401|rs12062692|rs7534650|rs7539057|rs3766654|rs10912709|rs742349|rs742350|rs16864312
H18	AAGCGACACACGACACT	0.0599	0.06323	0.1217	1	0.7272	rs10912694|rs28360383|rs28360386|rs28360387_indel|rs12094878|rs2076320|rs12730181|rs16864302|rs28360401|rs12062692|rs7534650|rs7539057|rs3766654|rs10912709|rs742349|rs742350|rs16864312
H18	GGGCCACACGAAATATT	0.07396	0.06518	0.743	1	0.3887	rs10912694|rs28360383|rs28360386|rs28360387_indel|rs12094878|rs2076320|rs12730181|rs16864302|rs28360401|rs12062692|rs7534650|rs7539057|rs3766654|rs10912709|rs742349|rs742350|rs16864312
H18	GGGCGACATACAACACC	0.06112	0.05447	0.5064	1	0.4767	rs10912694|rs28360383|rs28360386|rs28360387_indel|rs12094878|rs2076320|rs12730181|rs16864302|rs28360401|rs12062692|rs7534650|rs7539057|rs3766654|rs10912709|rs742349|rs742350|rs16864312
H18	GGGCCACACGAAACATT	0.01345	0.01556	0.2012	1	0.6538	rs10912694|rs28360383|rs28360386|rs28360387_indel|rs12094878|rs2076320|rs12730181|rs16864302|rs28360401|rs12062692|rs7534650|rs7539057|rs3766654|rs10912709|rs742349|rs742350|rs16864312
H18	GGGCGCCACACGTCACT	0.07576	0.09144	2.066	1	0.1506	rs10912694|rs28360383|rs28360386|rs28360387_indel|rs12094878|rs2076320|rs12730181|rs16864302|rs28360401|rs12062692|rs7534650|rs7539057|rs3766654|rs10912709|rs742349|rs742350|rs16864312
H18	GGGCGACATACGACACT	0.01956	0.01265	1.817	1	0.1776	rs10912694|rs28360383|rs28360386|rs28360387_indel|rs12094878|rs2076320|rs12730181|rs16864302|rs28360401|rs12062692|rs7534650|rs7539057|rs3766654|rs10912709|rs742349|rs742350|rs16864312
H18	GGGCGACACGCAACACC	0.03178	0.02534	0.9219	1	0.337	rs10912694|rs28360383|rs28360386|rs28360387_indel|rs12094878|rs2076320|rs12730181|rs16864302|rs28360401|rs12062692|rs7534650|rs7539057|rs3766654|rs10912709|rs742349|rs742350|rs16864312
H18	GGGCGACACGCAACACT	0.02445	0.03011	0.7794	1	0.3773	rs10912694|rs28360383|rs28360386|rs28360387_indel|rs12094878|rs2076320|rs12730181|rs16864302|rs28360401|rs12062692|rs7534650|rs7539057|rs3766654|rs10912709|rs742349|rs742350|rs16864312
H19	OMNIBUS	NA	NA	3.727	3	0.2925	rs28360417|rs16864314|rs12091482|rs10399952|rs28360423_indel|rs28360425|rs10399602|rs7519999|rs7512853|rs1126692|rs12092985
H19	AATGTGCGTGA	0.4816	0.4644	0.7173	1	0.397	rs28360417|rs16864314|rs12091482|rs10399952|rs28360423_indel|rs28360425|rs10399602|rs7519999|rs7512853|rs1126692|rs12092985
H19	AAGATAGTTCAG	0.3982	0.4267	2.02	1	0.1552	rs28360417|rs16864314|rs12091482|rs10399952|rs28360423_indel|rs28360425|rs10399602|rs7519999|rs7512853|rs1126692|rs12092985
H19	CGTGTACGTGA	0.07075	0.05601	2.152	1	0.1424	rs28360417|rs16864314|rs12091482|rs10399952|rs28360423_indel|rs28360425|rs10399602|rs7519999|rs7512853|rs1126692|rs12092985
H19	AGTGTGCGTAA	0.04945	0.05295	0.1529	1	0.6958	rs28360417|rs16864314|rs12091482|rs10399952|rs28360423_indel|rs28360425|rs10399602|rs7519999|rs7512853|rs1126692|rs12092985
H20	OMNIBUS	NA	NA	7.354	8	0.499	rs12057955|rs12354390|rs10912713|rs10912714|rs16864332|rs12954|rs28360434|rs28360435|rs7877|rs12059179|rs28360438|rs12118836|rs10912718|rs78599360|rs16864353|rs10912723|rs10798304|rs2038097|rs58887979|rs742351|rs12124080|rs12072043
H20	GTTGACGGTTACATGCTCTCGT	0.2493	0.2457	0.04383	1	0.8342	rs12057955|rs12354390|rs10912713|rs10912714|rs16864332|rs12954|rs28360434|rs28360435|rs7877|rs12059179|rs28360438|rs12118836|rs10912718|rs78599360|rs16864353|rs10912723|rs10798304|rs2038097|rs58887979|rs742351|rs12124080|rs12072043
H20	ATTGACAATTACATATTTCGGC	0.009709	0.01152	0.2024	1	0.6528	rs12057955|rs12354390|rs10912713|rs10912714|rs16864332|rs12954|rs28360434|rs28360435|rs7877|rs12059179|rs28360438|rs12118836|rs10912718|rs78599360|rs16864353|rs10912723|rs10798304|rs2038097|rs58887979|rs742351|rs12124080|rs12072043
H20	GTTGACGGTTACATGCTCTGGT	0.1657	0.1497	1.213	1	0.2708	rs12057955|rs12354390|rs10912713|rs10912714|rs16864332|rs12954|rs28360434|rs28360435|rs7877|rs12059179|rs28360438|rs12118836|rs10912718|rs78599360|rs16864353|rs10912723|rs10798304|rs2038097|rs58887979|rs742351|rs12124080|rs12072043
H20	ACGAACGGCCACATGTCCTGGC	0.2942	0.3148	1.276	1	0.2586	rs12057955|rs12354390|rs10912713|rs10912714|rs16864332|rs12954|rs28360434|rs28360435|rs7877|rs12059179|rs28360438|rs12118836|rs10912718|rs78599360|rs16864353|rs10912723|rs10798304|rs2038097|rs58887979|rs742351|rs12124080|rs12072043
H20	ATTGCCAATTGCATATTTCGGC	0.1044	0.08829	1.865	1	0.1721	rs12057955|rs12354390|rs10912713|rs10912714|rs16864332|rs12954|rs28360434|rs28360435|rs7877|rs12059179|rs28360438|rs12118836|rs10912718|rs78599360|rs16864353|rs10912723|rs10798304|rs2038097|rs58887979|rs742351|rs12124080|rs12072043
H20	GTTGACGGTTACATGCTCTGGC	0.0293	0.0288	0.005588	1	0.9404	rs12057955|rs12354390|rs10912713|rs10912714|rs16864332|rs12954|rs28360434|rs28360435|rs7877|rs12059179|rs28360438|rs12118836|rs10912718|rs78599360|rs16864353|rs10912723|rs10798304|rs2038097|rs58887979|rs742351|rs12124080|rs12072043
H20	ACGAATGGTCAATTGTTCTGAC	0.08253	0.1008	2.604	1	0.1066	rs12057955|rs12354390|rs10912713|rs10912714|rs16864332|rs12954|rs28360434|rs28360435|rs7877|rs12059179|rs28360438|rs12118836|rs10912718|rs78599360|rs16864353|rs10912723|rs10798304|rs2038097|rs58887979|rs742351|rs12124080|rs12072043
H20	ATTGACGGTTACACGTTTCGGC	0.0449	0.04607	0.01989	1	0.8878	rs12057955|rs12354390|rs10912713|rs10912714|rs16864332|rs12954|rs28360434|rs28360435|rs7877|rs12059179|rs28360438|rs12118836|rs10912718|rs78599360|rs16864353|rs10912723|rs10798304|rs2038097|rs58887979|rs742351|rs12124080|rs12072043
H20	ACGAACGGTTACACGTTTTGGC	0.02002	0.0144	1.154	1	0.2827	rs12057955|rs12354390|rs10912713|rs10912714|rs16864332|rs12954|rs28360434|rs28360435|rs7877|rs12059179|rs28360438|rs12118836|rs10912718|rs78599360|rs16864353|rs10912723|rs10798304|rs2038097|rs58887979|rs742351|rs12124080|rs12072043

## Sheet: Supplemental Table S9
Gene	Population	MAF	Region	SKAT	Burden
FMO1	European American	<0.05	gene region	0.807205	0.207075
			functional region	0.800259	0.285666
		<0.01	gene region	0.549121	0.146306
			functional region	0.80204	0.265669
	African American	<0.05	gene region	0.29047	0.214583
			functional region	0.867533	0.284407
		<0.01	gene region	0.0635986	0.248103
			functional region	0.990186	0.813559
	Combined	<0.05	gene region	0.203049	0.432968
			functional region	0.401296	0.439857
		<0.01	gene region	0.548589	0.755031
			functional region	0.757762	0.693625
FMO3	European American	<0.05	gene region	0.426951	0.279052
			functional region	0.983767	0.373498
		<0.01	gene region	0.853942	0.686251
			functional region	0.824635	0.138934
	African American	<0.05	gene region	0.74602	0.575782
			functional region	0.35999	0.691187
		<0.01	gene region	0.934033	1
			functional region	0.599172	0.328459
	Combined	<0.05	gene region	0.135146	0.925146
			functional region	0.82125	0.56024
		<0.01	gene region	0.190246	0.0691069
			functional region	0.678271	0.406448
FMO6P	European American	<0.05	gene region	0.370687	0.323878
			functional region	0.232578	0.185643
		<0.01	gene region	0.291731	1
			functional region	0.094813	0.377761
	African American	<0.05	gene region	0.799863	0.37739
			functional region	0.271103	0.69259
		<0.01	gene region	0.813944	0.370087
			functional region	0.117454	0.672507
	Combined	<0.05	gene region	0.699781	0.726372
			functional region	0.358835	0.564422
		<0.01	gene region	0.593763	0.14623
			functional region	0.73717	0.560167

## Sheet: Supplemental Table S10
GENE1	GENE2	neighborhood_on_chromosome	gene_fusion	phylogenetic_cooccurrence	homology	coexpression	experimentally_determined_interaction	database_annotated	automated_textmining	combined_score
FMO1	CMAHP	0	0	0.526	0.679	0	0	0.9	0.915	0.94
FMO1	CYP2D6	0	0	0.526	0.68	0	0	0.9	0.878	0.939
FMO1	DECR1	0	0	0	0	0	0.089	0.9	0.298	0.93
FMO1	CYP2B6	0	0	0	0	0	0	0	0.823	0.823
FMO1	CYP3A5	0	0	0	0	0	0	0	0.681	0.681
FMO1	GJA5	0	0	0	0	0	0	0	0.68	0.68
FMO1	CYP2C9	0	0	0	0	0	0	0	0.618	0.619
FMO1	CYP3A4	0	0	0	0	0	0	0	0.518	0.518
FMO1	NPR1	0	0	0	0	0	0	0	0.489	0.489
FMO1	CYP3A7	0	0	0	0	0	0	0	0.439	0.439

[truncated: 2 more sheets: Supplemental Table S11, Supplemental Table S12]
